# Supplementary material for: Detection of Streptococcus pyogenes M1UK in Australia and characterization of the mutation driving enhanced expression of superantigen SpeA
Source: Nat Commun. 2023 Feb 24;14:1051. doi: 10.1038/s41467-023-36717-4 (PMC9951164; doi:10.1038/s41467-023-36717-4)
Supplement: Supplementary file 4 — Supplementary Data 1 [file 41467_2023_36717_MOESM4_ESM.xlsx]

## Sheet: Supplementary_table_metadata
Supplementary Data 1. Metadata and genome accession numbers of M1 GAS genome sequences used in this study
								Virulence gene carriage$							AMR gene carriage			ssa prophage
Identifier	Strain_name	M1_genotype	clinical	YEAR	location	GenBank_SRA Accession	Reference&	speA	ssa	spd1	speC	sdaD2	spd3		tetM	ermB		ssa-prophage_type
M05003142	M05003142	M1global	iGAS	2005	AUS-QLD	SRR21170054	this study	0	0	0	0	1	1		0	0		0
M05003178	M05003178	M1global	iGAS	2005	AUS-QLD	SRR21170053	this study	0	0	1	PARTIAL	1	1		0	0		0
M05003912	M05003912	M1global	iGAS	2005	AUS-QLD	SRR21169766	this study	PARTIAL	0	0	0	1	1		0	0		0
M05004332	M05004332	M1global	iGAS	2005	AUS-QLD	SRR21169823	this study	1	0	0	0	1	1		0	0		0
M06000994	M06000994	M1global	iGAS	2006	AUS-QLD	SRR21169885	this study	0	0	0	0	1	1		0	0		0
M06005259	M06005259	M1global	iGAS	2006	AUS-QLD	SRR21169986	this study	1	0	1	1	1	1		0	0		0
M07000710	M07000710	M1global	iGAS	2007	AUS-QLD	SRR21169975	this study	PARTIAL	0	0	0	1	1		0	0		0
M07001830	M07001830	M1global	iGAS	2007	AUS-QLD	SRR21169816	this study	1	0	1	1	1	1		1	1		0
M07004589	M07004589	M1global	iGAS	2007	AUS-QLD	SRR21169805	this study	1	0	0	0	1	1		0	0		0
M07004910	M07004910	M1global	iGAS	2007	AUS-QLD	SRR21169794	this study	0	0	1	0	1	1		1	1		0
M07006227	M07006227	M1global	iGAS	2007	AUS-QLD	SRR21170052	this study	PARTIAL	0	1	1	1	1		0	1		0
M08002573	M08002573	M1global	iGAS	2008	AUS-QLD	SRR21169957	this study	PARTIAL	0	1	PARTIAL	1	1		0	0		0
M08002706	M08002706	M1global	iGAS	2008	AUS-QLD	SRR21169946	this study	PARTIAL	0	0	0	1	1		0	0		0
M08003839	M08003839	M1global	iGAS	2008	AUS-QLD	SRR21169871	this study	0	0	0	0	1	1		0	0		0
M08004902	M08004902	M1global	iGAS	2008	AUS-QLD	SRR21169860	this study	PARTIAL	0	0	0	1	1		0	0		0
M08006391	M08006391	M1global	iGAS	2008	AUS-QLD	SRR21169849	this study	0	0	0	0	1	1		0	0		0
M09001470	M09001470	M1global	iGAS	2009	AUS-QLD	SRR21169930	this study	PARTIAL	0	0	0	0	1		0	0		0
M09003412	M09003412	M1global	iGAS	2009	AUS-QLD	SRR21169919	this study	1	0	0	0	1	1		0	0		0
M09003929	M09003929	M1global	iGAS	2009	AUS-QLD	SRR21169788	this study	1	0	0	0	1	1		0	0		0
M09004632	M09004632	M1global	iGAS	2009	AUS-QLD	SRR21169777	this study	PARTIAL	0	0	0	1	1		0	0		0
M09005219	M09005219	M1global	iGAS	2009	AUS-QLD	SRR21169765	this study	1	0	0	0	1	1		0	0		0
M10000111	M10000111	M1global	iGAS	2010	AUS-QLD	SRR21170042	this study	1	0	0	0	1	1		0	0		0
M10001838	M10001838	M1global	iGAS	2010	AUS-QLD	SRR21170031	this study	1	0	0	0	0	1		0	0		0
M10001946	M10001946	M1global	iGAS	2010	AUS-QLD	SRR21169760	this study	1	0	0	0	1	1		0	0		0
M10003870	M10003870	M1global	iGAS	2010	AUS-QLD	SRR21169750	this study	PARTIAL	0	0	0	0	1		0	0		0
M10004058	M10004058	M1global	iGAS	2010	AUS-QLD	SRR21169739	this study	PARTIAL	0	0	0	0	1		0	0		0
M10004059	M10004059	M1global	iGAS	2010	AUS-QLD	SRR21170015	this study	1	0	0	0	1	1		0	0		0
M10004514	M10004514	M1global	iGAS	2010	AUS-QLD	SRR21170004	this study	1	0	0	0	1	1		0	0		0
M10004777	M10004777	M1global	iGAS	2010	AUS-QLD	SRR21169845	this study	0	0	0	0	1	1		0	0		0
M10006458	M10006458	M1global	iGAS	2010	AUS-QLD	SRR21169834	this study	0	0	0	0	1	1		0	0		0
M10007137	M10007137	M1global	iGAS	2010	AUS-QLD	SRR21169822	this study	1	0	0	0	1	1		0	0		0
M11002886	M11002886	M1global	iGAS	2011	AUS-QLD	SRR21169903	this study	1	0	0	0	1	1		0	0		0
M11003158	M11003158	M1global	iGAS	2011	AUS-QLD	SRR21169893	this study	0	0	0	0	1	1		0	0		0
M11005658	M11005658	M1inter	iGAS	2011	AUS-QLD	SRR21169892	this study	PARTIAL	0	0	0	1	1		0	0		0
M11005791	M11005791	M1global	iGAS	2011	AUS-QLD	SRR21169891	this study	1	0	0	0	1	1		0	0		0
M12003524	M12003524	M1global	iGAS	2012	AUS-QLD	SRR21169890	this study	PARTIAL	0	0	0	1	1		0	0		0
M12004494	M12004494	M1global	iGAS	2012	AUS-QLD	SRR21169889	this study	1	0	0	0	1	1		0	0		0
M12004730	M12004730	M1global	iGAS	2012	AUS-QLD	SRR21169888	this study	PARTIAL	0	0	0	1	1		0	0		0
M12005281	M12005281	M1global	iGAS	2012	AUS-QLD	SRR21169887	this study	PARTIAL	0	0	0	1	1		0	0		0
M12005619	M12005619	M1global	iGAS	2012	AUS-QLD	SRR21169886	this study	1	0	1	1	1	1		0	0		0
M12005823	M12005823	M1inter	iGAS	2012	AUS-QLD	SRR21169884	this study	1	0	0	0	1	1		0	0		0
M12006215	M12006215	M1global	iGAS	2012	AUS-QLD	SRR21169995	this study	1	0	0	0	1	1		0	0		0
M12006590	M12006590	M1global	iGAS	2012	AUS-QLD	SRR21169994	this study	1	0	0	0	1	1		0	0		0
M12007404	M12007404	M1global	iGAS	2012	AUS-QLD	SRR21169993	this study	0	0	0	0	1	1		0	0		0
M13000094	M13000094	M1global	iGAS	2013	AUS-QLD	SRR21169992	this study	1	0	0	0	1	1		0	0		0
M13002308	M13002308	M1global	iGAS	2013	AUS-QLD	SRR21169991	this study	1	0	0	0	1	1		0	0		0
M13004260	M13004260	M1global	iGAS	2013	AUS-QLD	SRR21169990	this study	1	0	0	0	1	1		0	0		0
M13005535	M13005535	M1global	iGAS	2013	AUS-QLD	SRR21169989	this study	1	0	0	0	1	1		0	0		0
M13006134	M13006134	M1global	iGAS	2013	AUS-QLD	SRR21169988	this study	1	0	0	0	1	1		0	0		0
M13006502	M13006502	M1global	iGAS	2013	AUS-QLD	SRR21169987	this study	1	0	0	0	1	1		0	0		0
M13006651	M13006651	M1uk	iGAS	2013	AUS-QLD	SRR21169985	this study	1	0	0	0	1	1		0	0		0
M13006878	M13006878	M1global	iGAS	2013	AUS-QLD	SRR21169984	this study	1	0	0	0	1	1		0	0		0
M13006969	M13006969	M1uk	iGAS	2013	AUS-QLD	SRR21169983	this study	1	0	0	0	1	1		0	0		0
M13007759	M13007759	M1global	iGAS	2013	AUS-QLD	SRR21169982	this study	0	0	0	0	1	1		0	0		0
M14000714	M14000714	M1uk	iGAS	2014	AUS-QLD	SRR21169981	this study	PARTIAL	0	0	0	1	1		0	0		0
M14002397	M14002397	M1uk	iGAS	2014	AUS-QLD	SRR21169980	this study	0	0	0	0	1	1		0	0		0
M14003530	M14003530	M1global	iGAS	2014	AUS-QLD	SRR21169979	this study	0	0	0	0	1	1		0	0		0
M14005157	M14005157	M1global	iGAS	2014	AUS-QLD	SRR21169978	this study	1	0	0	0	1	1		0	0		0
M14005643	M14005643	M1global	iGAS	2014	AUS-QLD	SRR21169977	this study	1	0	0	0	1	1		0	0		0
M14006820	M14006820	M1global	iGAS	2014	AUS-QLD	SRR21169976	this study	0	0	0	0	1	1		0	0		0
M14007357	M14007357	M1uk	iGAS	2014	AUS-QLD	SRR21169974	this study	0	0	0	0	1	1		0	0		0
M14007992	M14007992	M1inter	iGAS	2014	AUS-QLD	SRR21169973	this study	0	0	Contig	0	1	1		0	0		0
M14008499	M14008499	M1global	iGAS	2014	AUS-QLD	SRR21169972	this study	1	0	0	0	1	1		0	0		0
M1408383	M1408383	M1global	iGAS	2014	AUS-QLD	SRR21169971	this study	0	0	0	0	1	0		0	0		0
M1500382	M1500382	M1global	iGAS	2015	AUS-QLD	SRR21169970	this study	1	0	0	0	1	1		0	0		0
M15006477	M15006477	M1global	iGAS	2015	AUS-QLD	SRR21169969	this study	0	1	1	0	1	1		0	0		0
M15007985	M15007985	M1global	iGAS	2015	AUS-QLD	SRR21169968	this study	PARTIAL	0	0	0	1	1		0	0		0
M15009169	M15009169	M1global	iGAS	2015	AUS-QLD	SRR21169819	this study	PARTIAL	0	0	0	1	1		0	0		0
M15010191	M15010191	M1global	iGAS	2015	AUS-QLD	SRR21169818	this study	0	0	0	0	1	1		0	0		0
M15011268	M15011268	M1global	iGAS	2015	AUS-QLD	SRR21169817	this study	0	0	0	0	1	1		0	0		0
M1501713	M1501713	M1global	iGAS	2015	AUS-QLD	SRR21169815	this study	1	0	0	0	1	1		0	0		0
M1503277	M1503277	M1global	iGAS	2015	AUS-QLD	SRR21169814	this study	1	0	0	0	1	1		0	0		0
M1504644	M1504644	M1global	iGAS	2015	AUS-QLD	SRR21169813	this study	1	0	0	0	1	1		0	0		0
M1507408	M1507408	M1inter	iGAS	2015	AUS-QLD	SRR21169812	this study	1	0	1	1	1	1		0	0		0
M16000549	M16000549	M1global	iGAS	2016	AUS-QLD	SRR21169811	this study	1	0	0	0	1	1		0	0		0
M16000901	M16000901	M1global	iGAS	2016	AUS-QLD	SRR21169810	this study	1	0	0	0	0	0		0	0		0
M16003355	M16003355	M1global	iGAS	2016	AUS-QLD	SRR21169809	this study	1	0	0	0	1	1		0	0		0
M16005769	M16005769	M1global	iGAS	2016	AUS-QLD	SRR21169808	this study	PARTIAL	0	0	0	0	0		0	0		0
M16007828	M16007828	M1global	iGAS	2016	AUS-QLD	SRR21169807	this study	PARTIAL	0	0	0	1	1		0	0		0
M16008587	M16008587	M1uk	iGAS	2016	AUS-QLD	SRR21169806	this study	PARTIAL	0	0	0	1	1		0	0		0
M16009455	M16009455	M1uk	iGAS	2016	AUS-QLD	SRR21169804	this study	1	0	0	0	1	1		0	0		0
M16010069	M16010069	M1global	iGAS	2016	AUS-QLD	SRR21169803	this study	1	0	0	0	1	1		0	0		0
M1601421	M1601421	M1global	iGAS	2016	AUS-QLD	SRR21169802	this study	1	0	0	0	1	1		0	0		0
M1605265	M1605265	M1global	iGAS	2016	AUS-QLD	SRR21169801	this study	1	0	0	0	1	1		0	0		0
M1607290	M1607290	M1uk	iGAS	2016	AUS-QLD	SRR21169800	this study	1	0	0	0	1	1		0	0		0
M1607421	M1607421	M1uk	iGAS	2016	AUS-QLD	SRR21169799	this study	PARTIAL	0	0	0	1	1		0	0		0
M1607422	M1607422	M1uk	iGAS	2016	AUS-QLD	SRR21169798	this study	1	0	0	0	1	1		0	0		0
M1607545	M1607545	M1global	iGAS	2016	AUS-QLD	SRR21169797	this study	1	0	0	0	1	1		0	0		0
M1607667	M1607667	M1global	iGAS	2016	AUS-QLD	SRR21169796	this study	1	0	0	0	1	1		0	0		0
M1607966	M1607966	M1global	iGAS	2016	AUS-QLD	SRR21169795	this study	1	0	0	0	1	1		0	0		0
M1608647	M1608647	M1uk	iGAS	2016	AUS-QLD	SRR21169793	this study	1	0	0	0	1	1		0	0		0
M1609410	M1609410	M1uk	iGAS	2016	AUS-QLD	SRR21169792	this study	1	0	0	0	1	1		0	0		0
M1609583	M1609583	M1uk	iGAS	2016	AUS-QLD	SRR21169883	this study	PARTIAL	0	0	0	1	1		0	0		0
M1609704	M1609704	M1global	iGAS	2016	AUS-QLD	SRR21169882	this study	1	0	0	0	1	1		0	0		0
M1701450	M1701450	M1uk	iGAS	2017	AUS-QLD	SRR21169881	this study	1	0	0	0	1	1		0	0		0
M1701613	M1701613	M1global	iGAS	2017	AUS-QLD	SRR21169880	this study	PARTIAL	1	1	1	1	1		0	0		0
M1703692	M1703692	M1uk	iGAS	2017	AUS-QLD	SRR21169879	this study	1	0	0	0	1	1		0	0		0
M1703811	M1703811	M1uk	iGAS	2017	AUS-QLD	SRR21169878	this study	1	0	0	0	1	1		0	0		0
M1703898	M1703898	M1uk	iGAS	2017	AUS-QLD	SRR21169877	this study	1	0	0	0	1	1		0	0		0
M1704059	M1704059	M1uk	iGAS	2017	AUS-QLD	SRR21169875	this study	1	0	0	0	1	1		0	0		0
M1705205	M1705205	M1global	iGAS	2017	AUS-QLD	SRR21169967	this study	PARTIAL	0	0	0	1	1		0	0		0
M1705423	M1705423	M1global	iGAS	2017	AUS-QLD	SRR21169966	this study	1	0	0	0	1	1		0	0		0
M1705553	M1705553	M1uk	iGAS	2017	AUS-QLD	SRR21169965	this study	1	0	0	0	1	1		0	0		0
M1705558	M1705558	M1uk	iGAS	2017	AUS-QLD	SRR21169964	this study	1	0	0	0	1	1		0	0		0
M1706069	M1706069	M1uk	iGAS	2017	AUS-QLD	SRR21169963	this study	1	1	1	0	1	1		0	0		SP1380_LIKE
M1706162	M1706162	M1global	iGAS	2017	AUS-QLD	SRR21169962	this study	1	0	0	0	1	1		0	0		0
M1706275	M1706275	M1global	iGAS	2017	AUS-QLD	SRR21169961	this study	PARTIAL	0	0	0	0	1		0	0		0
M1706449	M1706449	M1uk	iGAS	2017	AUS-QLD	SRR21169960	this study	1	0	0	0	1	1		0	0		0
M1706462	M1706462	M1global	iGAS	2017	AUS-QLD	SRR21169959	this study	1	0	0	0	1	1		0	0		0
M1706599	M1706599	M1global	iGAS	2017	AUS-QLD	SRR21169958	this study	1	1	1	1	1	1		0	0		0
M1706646	M1706646	M1global	iGAS	2017	AUS-QLD	SRR21169956	this study	1	0	0	0	1	1		0	0		0
M1706730	M1706730	M1uk	iGAS	2017	AUS-QLD	SRR21169955	this study	1	0	0	0	1	1		0	0		0
M1706742	M1706742	M1uk	iGAS	2017	AUS-QLD	SRR21169954	this study	1	0	0	0	1	1		0	0		0
M1706786	M1706786	M1global	iGAS	2017	AUS-QLD	SRR21169953	this study	1	1	1	1	0	1		1	1		HKU488_like
M1706901	M1706901	M1global	iGAS	2017	AUS-QLD	SRR21169952	this study	PARTIAL	0	0	0	1	1		0	0		0
M1706938	M1706938	M1uk	iGAS	2017	AUS-QLD	SRR21169951	this study	PARTIAL	1	1	PARTIAL	1	1		0	0		SP1380_LIKE
M1707017	M1707017	M1uk	iGAS	2017	AUS-QLD	SRR21169950	this study	1	1	1	1	1	1		0	0		SP1380_LIKE
M1707178	M1707178	M1uk	iGAS	2017	AUS-QLD	SRR21169949	this study	1	1	1	1	1	1		0	0		SP1380_LIKE
M1707264	M1707264	M1global	iGAS	2017	AUS-QLD	SRR21169948	this study	1	0	0	0	1	1		0	0		0
M1707289	M1707289	M1global	iGAS	2017	AUS-QLD	SRR21169947	this study	1	0	0	0	1	1		0	0		0
M1707304	M1707304	M1uk	iGAS	2017	AUS-QLD	SRR21169945	this study	1	1	1	1	1	1		0	0		SP1380_LIKE
M1707312	M1707312	M1uk	iGAS	2017	AUS-QLD	SRR21169944	this study	1	0	0	0	1	1		0	0		0
M1707324	M1707324	M1uk	iGAS	2017	AUS-QLD	SRR21169943	this study	1	0	0	0	1	1		0	0		0
M1707425	M1707425	M1uk	iGAS	2017	AUS-QLD	SRR21169942	this study	1	0	0	0	1	1		0	0		0
M1707436	M1707436	M1uk	iGAS	2017	AUS-QLD	SRR21169941	this study	1	0	0	0	1	1		0	0		0
M1707446	M1707446	M1global	iGAS	2017	AUS-QLD	SRR21169940	this study	1	PARTIAL	1	PARTIAL	1	1		0	0		0
M1707473	M1707473	M1uk	iGAS	2017	AUS-QLD	SRR21169876	this study	1	1	1	1	1	1		0	0		SP1380_LIKE
M1707476	M1707476	M1global	iGAS	2017	AUS-QLD	SRR21169874	this study	1	0	0	0	1	1		0	0		0
M1707627	M1707627	M1uk	iGAS	2017	AUS-QLD	SRR21169873	this study	PARTIAL	0	0	0	1	1		0	0		0
M1707650	M1707650	M1uk	iGAS	2017	AUS-QLD	SRR21169872	this study	1	0	0	0	1	1		0	0		0
M1707690	M1707690	M1global	iGAS	2017	AUS-QLD	SRR21169870	this study	1	1	1	1	1	1		0	0		0
M1707752	M1707752	M1global	iGAS	2017	AUS-QLD	SRR21169869	this study	1	0	0	0	1	1		0	0		0
M1707754	M1707754	M1uk	iGAS	2017	AUS-QLD	SRR21169868	this study	1	0	0	0	1	1		0	0		0
M1707774	M1707774	M1uk	iGAS	2017	AUS-QLD	SRR21169867	this study	1	0	0	0	1	1		0	0		0
M1707978	M1707978	M1global	iGAS	2017	AUS-QLD	SRR21169866	this study	1	0	0	0	1	1		0	0		0
M1708013	M1708013	M1uk	iGAS	2017	AUS-QLD	SRR21169865	this study	1	1	1	1	1	1		0	0		SP1380_LIKE
M1708129	M1708129	M1uk	iGAS	2017	AUS-QLD	SRR21169864	this study	1	0	0	0	1	1		0	0		0
M1708130	M1708130	M1global	iGAS	2017	AUS-QLD	SRR21169863	this study	1	0	0	0	1	1		0	0		0
M1708131	M1708131	M1uk	iGAS	2017	AUS-QLD	SRR21169862	this study	1	0	0	0	1	1		0	0		0
M1708293	M1708293	M1uk	iGAS	2017	AUS-QLD	SRR21169861	this study	1	0	0	0	1	1		0	0		0
M1708403	M1708403	M1global	iGAS	2017	AUS-QLD	SRR21169859	this study	1	0	0	0	1	1		0	0		0
M1708688	M1708688	M1uk	iGAS	2017	AUS-QLD	SRR21169858	this study	1	0	0	0	1	1		0	0		0
M1708715	M1708715	M1uk	iGAS	2017	AUS-QLD	SRR21169857	this study	1	0	0	0	1	1		0	0		0
M1708841	M1708841	M1uk	iGAS	2017	AUS-QLD	SRR21169856	this study	1	0	0	0	1	1		0	0		0
M1708850	M1708850	M1global	iGAS	2017	AUS-QLD	SRR21169855	this study	1	0	0	0	1	1		0	0		0
M1708936	M1708936	M1uk	iGAS	2017	AUS-QLD	SRR21169854	this study	1	0	0	0	1	1		0	0		0
M1709160	M1709160	M1uk	iGAS	2017	AUS-QLD	SRR21169853	this study	1	0	0	0	1	1		0	0		0
M1709375	M1709375	M1uk	iGAS	2017	AUS-QLD	SRR21169852	this study	1	0	0	0	1	1		0	0		0
M1709854	M1709854	M1global	iGAS	2017	AUS-QLD	SRR21169851	this study	1	0	0	0	0	1		0	0		0
M1800085	M1800085	M1uk	iGAS	2018	AUS-QLD	SRR21169850	this study	1	0	0	0	1	1		0	0		0
M1800359	M1800359	M1uk	iGAS	2018	AUS-QLD	SRR21169848	this study	PARTIAL	0	0	0	1	1		0	0		0
M1800819	M1800819	M1global	iGAS	2018	AUS-QLD	SRR21169939	this study	PARTIAL	0	0	0	1	1		0	0		0
M1800976	M1800976	M1uk	iGAS	2018	AUS-QLD	SRR21169938	this study	1	0	0	0	1	1		0	0		0
M18010084	M18010084	M1global	iGAS	2018	AUS-QLD	SRR21169937	this study	1	0	0	0	1	1		0	0		0
M18010448	M18010448	M1uk	iGAS	2018	AUS-QLD	SRR21169936	this study	1	1	1	1	1	1		0	0		SP1380_LIKE
M18010640	M18010640	M1uk	iGAS	2018	AUS-QLD	SRR21169935	this study	1	0	0	0	1	1		0	0		0
M18011150	M18011150	M1uk	iGAS	2018	AUS-QLD	SRR21169934	this study	1	1	1	1	1	1		0	0		SP1380_LIKE
M18011224	M18011224	M1global	iGAS	2018	AUS-QLD	SRR21169933	this study	1	0	0	0	1	1		0	0		0
M18011318	M18011318	M1uk	iGAS	2018	AUS-QLD	SRR21169932	this study	1	0	0	0	1	1		0	0		0
M1801778L	M1801778L	M1uk	iGAS	2018	AUS-QLD	SRR21169931	this study	1	0	0	0	1	1		0	0		0
M1802013	M1802013	M1uk	iGAS	2018	AUS-QLD	SRR21169929	this study	0	1	1	1	1	1		0	0		SP1380_LIKE
M1802470	M1802470	M1uk	iGAS	2018	AUS-QLD	SRR21169928	this study	PARTIAL	0	0	0	1	1		0	0		0
M1803097	M1803097	M1global	iGAS	2018	AUS-QLD	SRR21169927	this study	0	0	0	0	1	1		0	0		0
M1803266	M1803266	M1global	iGAS	2018	AUS-QLD	SRR21169926	this study	0	0	0	0	1	1		0	0		0
M1803308	M1803308	M1uk	iGAS	2018	AUS-QLD	SRR21169925	this study	0	PARTIAL	1	1	1	1		0	0		SP1380_LIKE
M1804983	M1804983	M1uk	iGAS	2018	AUS-QLD	SRR21169924	this study	1	0	0	0	1	1		0	0		0
M1805070	M1805070	M1uk	iGAS	2018	AUS-QLD	SRR21169923	this study	1	0	0	0	1	1		0	0		0
M1805255	M1805255	M1global	iGAS	2018	AUS-QLD	SRR21169922	this study	PARTIAL	1	1	PARTIAL	1	1		0	0		0
M1805706	M1805706	M1uk	iGAS	2018	AUS-QLD	SRR21169921	this study	1	0	0	0	1	1		0	0		0
M1805753	M1805753	M1uk	iGAS	2018	AUS-QLD	SRR21169920	this study	PARTIAL	0	0	0	1	1		0	0		0
M1806118	M1806118	M1uk	iGAS	2018	AUS-QLD	SRR21169918	this study	PARTIAL	1	1	1	1	1		0	0		SP1380_LIKE
M1806120	M1806120	M1uk	iGAS	2018	AUS-QLD	SRR21169917	this study	0	0	0	0	1	1		0	0		0
M1806199	M1806199	M1uk	iGAS	2018	AUS-QLD	SRR21169916	this study	1	0	0	0	1	1		0	0		0
M1806324	M1806324	M1uk	iGAS	2018	AUS-QLD	SRR21169915	this study	1	1	1	1	1	1		0	0		SP1380_LIKE
M1806564	M1806564	M1uk	iGAS	2018	AUS-QLD	SRR21169914	this study	PARTIAL	0	0	0	1	1		0	0		0
M1806622	M1806622	M1uk	iGAS	2018	AUS-QLD	SRR21169913	this study	PARTIAL	0	0	0	1	1		0	0		0
M1806737	M1806737	M1uk	iGAS	2018	AUS-QLD	SRR21169912	this study	PARTIAL	0	0	0	1	1		0	0		0
M1806742	M1806742	M1uk	iGAS	2018	AUS-QLD	SRR21169791	this study	1	1	1	1	1	1		0	0		SP1380_LIKE
M1807073	M1807073	M1uk	iGAS	2018	AUS-QLD	SRR21169790	this study	1	1	1	PARTIAL	1	1		0	0		SP1380_LIKE
M1807116	M1807116	M1uk	iGAS	2018	AUS-QLD	SRR21169789	this study	1	0	0	0	1	1		0	0		0
M1807374	M1807374	M1uk	iGAS	2018	AUS-QLD	SRR21169787	this study	0	0	0	0	1	1		0	0		0
M1807552	M1807552	M1uk	iGAS	2018	AUS-QLD	SRR21169786	this study	0	0	0	0	1	1		0	0		0
M1807563	M1807563	M1global	iGAS	2018	AUS-QLD	SRR21169785	this study	0	0	0	0	Contig	1		0	0		0
M1807820	M1807820	M1uk	iGAS	2018	AUS-QLD	SRR21169784	this study	0	1	1	0	1	1		0	0		SP1380_LIKE
M1808041	M1808041	M1uk	iGAS	2018	AUS-QLD	SRR21169783	this study	1	1	1	1	1	1		0	0		SP1380_LIKE
M1808066	M1808066	M1uk	iGAS	2018	AUS-QLD	SRR21169782	this study	1	0	0	0	1	1		0	0		0
M1808085	M1808085	M1uk	iGAS	2018	AUS-QLD	SRR21169781	this study	1	0	0	0	1	1		0	0		0
M1808099	M1808099	M1uk	iGAS	2018	AUS-QLD	SRR21169780	this study	PARTIAL	0	0	0	1	1		0	0		0
M1808104	M1808104	M1uk	iGAS	2018	AUS-QLD	SRR21169779	this study	1	1	1	1	1	1		0	0		SP1380_LIKE
M1808386	M1808386	M1uk	iGAS	2018	AUS-QLD	SRR21169778	this study	1	0	0	0	1	1		0	0		0
M1808669	M1808669	M1uk	iGAS	2018	AUS-QLD	SRR21169776	this study	0	1	1	PARTIAL	1	1		0	0		SP1380_LIKE
M1808670	M1808670	M1uk	iGAS	2018	AUS-QLD	SRR21169775	this study	1	1	1	1	1	1		0	0		SP1380_LIKE
M1808671	M1808671	M1uk	iGAS	2018	AUS-QLD	SRR21169774	this study	1	1	1	1	1	1		0	0		SP1380_LIKE
M1808672	M1808672	M1uk	iGAS	2018	AUS-QLD	SRR21169773	this study	1	PARTIAL	1	1	1	1		0	0		SP1380_LIKE
M1808722	M1808722	M1uk	iGAS	2018	AUS-QLD	SRR21169772	this study	0	0	0	0	1	1		0	0		0
M1808755	M1808755	M1uk	iGAS	2018	AUS-QLD	SRR21169771	this study	PARTIAL	1	1	1	1	1		0	0		SP1380_LIKE
M1808809	M1808809	M1uk	iGAS	2018	AUS-QLD	SRR21169770	this study	1	1	1	1	1	1		0	0		0
M1808815	M1808815	M1uk	iGAS	2018	AUS-QLD	SRR21169769	this study	1	0	0	0	1	1		0	0		0
M1808834	M1808834	M1uk	iGAS	2018	AUS-QLD	SRR21169768	this study	PARTIAL	1	1	PARTIAL	1	1		0	0		SP1380_LIKE
M1808842	M1808842	M1uk	iGAS	2018	AUS-QLD	SRR21169767	this study	0	0	1	PARTIAL	1	1		0	0		SP1380_LIKE
M1808887	M1808887	M1uk	iGAS	2018	AUS-QLD	SRR21169764	this study	0	0	0	0	1	1		0	0		0
M1808938	M1808938	M1global	iGAS	2018	AUS-QLD	SRR21170051	this study	PARTIAL	0	1	1	1	0		0	0		0
M1809080	M1809080	M1uk	iGAS	2018	AUS-QLD	SRR21170050	this study	PARTIAL	1	1	PARTIAL	1	1		0	0		SP1380_LIKE
M1809081	M1809081	M1uk	iGAS	2018	AUS-QLD	SRR21170049	this study	1	1	1	PARTIAL	1	1		0	0		SP1380_LIKE
M1809082	M1809082	M1uk	iGAS	2018	AUS-QLD	SRR21170048	this study	PARTIAL	1	1	0	1	1		0	0		SP1380_LIKE
M1809107	M1809107	M1uk	iGAS	2018	AUS-QLD	SRR21170047	this study	1	1	1	1	1	1		0	0		SP1380_LIKE
M1809108	M1809108	M1global	iGAS	2018	AUS-QLD	SRR21170046	this study	1	0	0	0	1	1		0	0		0
M1809149	M1809149	M1uk	iGAS	2018	AUS-QLD	SRR21170045	this study	1	1	1	1	1	1		0	0		SP1380_LIKE
M1809152	M1809152	M1uk	iGAS	2018	AUS-QLD	SRR21170044	this study	0	1	1	1	1	1		0	0		SP1380_LIKE
M1809611	M1809611	M1uk	iGAS	2018	AUS-QLD	SRR21170043	this study	PARTIAL	1	1	1	1	1		0	0		SP1380_LIKE
M1809737	M1809737	M1uk	iGAS	2018	AUS-QLD	SRR21170041	this study	1	0	0	0	1	1		0	0		0
M1809742	M1809742	M1global	iGAS	2018	AUS-QLD	SRR21170040	this study	1	0	0	0	1	1		0	0		0
M1809925	M1809925	M1uk	iGAS	2018	AUS-QLD	SRR21170039	this study	0	1	Contig	0	1	1		0	0		SP1380_LIKE
M1809972	M1809972	M1uk	iGAS	2018	AUS-QLD	SRR21170038	this study	0	0	0	0	1	0		0	0		0
M1900157	M1900157	M1uk	iGAS	2019	AUS-QLD	SRR21170037	this study	1	0	0	0	1	1		0	0		0
M1900168	M1900168	M1uk	iGAS	2019	AUS-QLD	SRR21170036	this study	PARTIAL	PARTIAL	1	PARTIAL	1	1		0	0		SP1380_LIKE
M1901178	M1901178	M1uk	iGAS	2019	AUS-QLD	SRR21170035	this study	1	0	0	0	1	1		0	0		0
M1902559	M1902559	M1uk	iGAS	2019	AUS-QLD	SRR21170034	this study	1	0	0	0	1	1		0	0		0
M1902579	M1902579	M1uk	iGAS	2019	AUS-QLD	SRR21170033	this study	PARTIAL	1	1	1	1	1		0	0		HKU488_like
M1906345	M1906345	M1uk	iGAS	2019	AUS-QLD	SRR21170032	this study	1	1	1	1	1	1		0	0		HKU488_like
M1906564	M1906564	M1uk	iGAS	2019	AUS-QLD	SRR21170030	this study	PARTIAL	0	0	0	1	1		0	0		0
M1906958	M1906958	M1uk	iGAS	2019	AUS-QLD	SRR21170029	this study	1	0	0	0	1	1		0	0		0
M1907216	M1907216	M1uk	iGAS	2019	AUS-QLD	SRR21170028	this study	0	0	0	0	1	1		0	0		0
M1907248	M1907248	M1uk	iGAS	2019	AUS-QLD	SRR21170027	this study	0	0	Contig	PARTIAL	1	1		0	0		SP1380_LIKE
M1907528	M1907528	M1uk	iGAS	2019	AUS-QLD	SRR21170026	this study	0	0	0	0	1	1		0	0		0
M1908372	M1908372	M1uk	iGAS	2019	AUS-QLD	SRR21170025	this study	0	0	0	0	1	1		0	0		0
M1908489	M1908489	M1uk	iGAS	2019	AUS-QLD	SRR21170024	this study	PARTIAL	0	0	0	1	1		0	0		0
M1909102	M1909102	M1uk	iGAS	2019	AUS-QLD	SRR21169763	this study	1	PARTIAL	1	1	1	1		0	0		SP1380_LIKE
M1909105	M1909105	M1uk	iGAS	2019	AUS-QLD	SRR21169762	this study	0	0	0	0	1	1		0	0		0
M1909382	M1909382	M1uk	iGAS	2019	AUS-QLD	SRR21169761	this study	PARTIAL	0	0	0	1	1		0	0		0
M1909503	M1909503	M1uk	iGAS	2019	AUS-QLD	SRR21169759	this study	1	0	0	0	1	1		0	0		0
M2002545	M2002545	M1global	iGAS	2020	AUS_QLD	SRR21169758	this study	0	0	0	0	1	1		0	0		0
M2002637	M2002637	M1global	iGAS	2020	AUS_QLD	SRR21169757	this study	PARTIAL	0	0	0	1	1		0	0		0
M2004604	M2004604	M1uk	iGAS	2020	AUS_QLD	SRR21169736	this study	1	0	0	0	1	1		0	0		0
M2004778	M2004778	M1uk	iGAS	2020	AUS_QLD	SRR21169756	this study	1	0	0	0	1	1		0	0		0
M2006320	M2006320	M1uk	iGAS	2020	AUS_QLD	SRR21169755	this study	1	0	0	0	1	1		0	0		0
M2008163	M2008163	M1uk	iGAS	2020	AUS_QLD	SRR21169754	this study	1	0	0	0	1	1		0	0		0
M2008886	M2008886	M1uk	iGAS	2020	AUS_QLD	SRR21169753	this study	1	1	1	1	1	1		0	0		SP1380_LIKE
DMG1904307	SP1295	M1uk	SF	2016	AUS-QLD	SRR21169752	this study	1	0	0	0	1	1		0	0		0
DMG1904308	SP1296	M1uk	SF	2016	AUS-QLD	SRR21169751	this study	1	0	0	0	1	1		0	0		0
DMG1904314	SP1380	M1uk	SF	2019	AUS-QLD	SRR21169749	this study	1	1	1	PARTIAL	1	1		0	0		SP1380_LIKE
DMG1904315	SP1381	M1uk	throat	2019	AUS-QLD	SRR21169748	this study	PARTIAL	0	0	0	1	1		0	0		0
DMG1904316	SP1382	M1uk	SF	2019	AUS-QLD	SRR21169747	this study	1	0	0	0	1	1		0	0		0
DMG1904317	SP1383	M1uk	SF	2019	AUS-QLD	SRR21169746	this study	1	0	0	0	1	1		0	0		0
DMG1904318	SP1384	M1uk	SF	2019	AUS-QLD	SRR21169745	this study	PARTIAL	0	0	0	1	1		0	0		0
SP1426_illumina	SP1426	M1global	SF	2019	AUS-QLD	SRR21169744	this study	1	0	1	1	1	1		0	0		0
77000001_Spy	77000001	M1uk	iGAS	2019	NETHERLANDS	NA	Rümke et al 2020.	1	0	0	0	1	1		0	0		0
77000002_Spy	77000002	M1global	iGAS	2019	NETHERLANDS	NA	Rümke et al 2020.	1	0	0	0	1	1		0	0		0
77000003_Spy	77000003	M1uk	iGAS	2019	NETHERLANDS	NA	Rümke et al 2020.	1	0	0	0	1	1		0	0		0
77000006_Spy	77000006	M1global	iGAS	2019	NETHERLANDS	NA	Rümke et al 2020.	1	0	0	0	0	1		0	0		0
77000007_Spy	77000007	M1uk	iGAS	2019	NETHERLANDS	NA	Rümke et al 2020.	1	0	0	0	1	1		0	0		0
77000008_Spy	77000008	M1global	iGAS	2019	NETHERLANDS	NA	Rümke et al 2020.	1	0	1	1	1	1		0	0		0
77000009_Spy	77000009	M1uk	iGAS	2019	NETHERLANDS	NA	Rümke et al 2020.	1	0	0	0	1	1		0	0		0
77000010_Spy	77000010	M1global	iGAS	2019	NETHERLANDS	NA	Rümke et al 2020.	1	0	0	0	1	1		0	0		0
77000011_Spy	77000011	M1uk	iGAS	2019	NETHERLANDS	NA	Rümke et al 2020.	1	0	0	0	1	1		0	0		0
77000012_Spy	77000012	M1global	iGAS	2019	NETHERLANDS	NA	Rümke et al 2020.	1	0	0	0	1	1		0	0		0
77000013_Spy	77000013	M1uk	iGAS	2019	NETHERLANDS	NA	Rümke et al 2020.	1	0	0	0	1	1		0	0		0
77000014_Spy	77000014	M1uk	iGAS	2019	NETHERLANDS	NA	Rümke et al 2020.	1	0	0	0	1	1		0	0		0
77000015_Spy	77000015	M1global	iGAS	2019	NETHERLANDS	NA	Rümke et al 2020.	1	0	0	0	1	1		0	0		0
77000016_Spy	77000016	M1global	iGAS	2019	NETHERLANDS	NA	Rümke et al 2020.	1	0	1	1	1	1		0	0		0
77000017_Spy	77000017	M1global	iGAS	2019	NETHERLANDS	NA	Rümke et al 2020.	1	0	1	1	1	1		0	0		0
77000018_Spy	77000018	M1global	iGAS	2019	NETHERLANDS	NA	Rümke et al 2020.	1	0	0	0	1	1		0	0		0
77000019_Spy	77000019	M1uk	iGAS	2019	NETHERLANDS	NA	Rümke et al 2020.	1	0	0	0	1	1		0	0		0
77000020_Spy	77000020	M1global	iGAS	2019	NETHERLANDS	NA	Rümke et al 2020.	1	0	1	1	1	1		0	0		0
77000021_Spy	77000021	M1uk	iGAS	2019	NETHERLANDS	NA	Rümke et al 2020.	1	0	0	0	1	1		0	0		0
77000022_Spy	77000022	M1global	iGAS	2019	NETHERLANDS	NA	Rümke et al 2020.	1	0	1	1	1	1		0	0		0
77000023_Spy	77000023	M1uk	iGAS	2019	NETHERLANDS	NA	Rümke et al 2020.	1	0	0	0	1	1		0	0		0
77000024_Spy	77000024	M1global	iGAS	2019	NETHERLANDS	NA	Rümke et al 2020.	1	0	1	1	1	1		0	0		0
77000025_Spy	77000025	M1uk	iGAS	2019	NETHERLANDS	NA	Rümke et al 2020.	1	0	0	0	1	1		0	0		0
77000026_Spy	77000026	M1uk	iGAS	2019	NETHERLANDS	NA	Rümke et al 2020.	1	0	0	0	1	1		0	0		0
77000027_Spy	77000027	M1uk	iGAS	2019	NETHERLANDS	NA	Rümke et al 2020.	1	0	0	0	1	1		0	0		0
77000028_Spy	77000028	M1uk	iGAS	2019	NETHERLANDS	NA	Rümke et al 2020.	1	0	0	0	1	1		0	0		0
77000029_Spy	77000029	M1global	iGAS	2019	NETHERLANDS	NA	Rümke et al 2020.	1	0	1	1	1	1		0	0		0
77000030_Spy	77000030	M1uk	iGAS	2019	NETHERLANDS	NA	Rümke et al 2020.	1	0	0	0	1	1		0	0		0
77000031_Spy	77000031	M1uk	iGAS	2019	NETHERLANDS	NA	Rümke et al 2020.	1	0	0	0	1	1		0	0		0
77000032_Spy	77000032	M1uk	iGAS	2019	NETHERLANDS	NA	Rümke et al 2020.	1	0	0	0	1	1		0	0		0
77000033_Spy	77000033	M1uk	iGAS	2019	NETHERLANDS	NA	Rümke et al 2020.	1	0	0	0	1	1		0	0		0
77000034_Spy	77000034	M1uk	iGAS	2019	NETHERLANDS	NA	Rümke et al 2020.	1	0	0	0	1	1		0	0		0
77000035_Spy	77000035	M1uk	iGAS	2019	NETHERLANDS	NA	Rümke et al 2020.	1	0	0	0	1	1		0	0		0
77000036_Spy	77000036	M1uk	iGAS	2019	NETHERLANDS	NA	Rümke et al 2020.	1	0	0	0	1	1		0	0		0
77000037_Spy	77000037	M1global	iGAS	2019	NETHERLANDS	NA	Rümke et al 2020.	1	0	0	0	1	1		0	0		0
77000039_Spy	77000039	M1uk	iGAS	2019	NETHERLANDS	NA	Rümke et al 2020.	1	0	0	0	1	1		0	0		0
77000040_Spy	77000040	M1uk	iGAS	2019	NETHERLANDS	NA	Rümke et al 2020.	1	0	0	0	1	1		0	0		0
77000041_Spy	77000041	M1uk	iGAS	2019	NETHERLANDS	NA	Rümke et al 2020.	1	0	0	0	1	1		0	0		0
77000042_Spy	77000042	M1uk	iGAS	2019	NETHERLANDS	NA	Rümke et al 2020.	1	0	0	0	1	1		0	0		0
77000043_Spy	77000043	M1uk	iGAS	2019	NETHERLANDS	NA	Rümke et al 2020.	1	0	0	0	1	1		0	0		0
77000044_Spy	77000044	M1uk	iGAS	2019	NETHERLANDS	NA	Rümke et al 2020.	1	0	0	0	1	0		0	0		0
77000045_Spy	77000045	M1global	iGAS	2019	NETHERLANDS	NA	Rümke et al 2020.	1	0	0	0	1	1		0	0		0
AUSMDU00018401	AUSMDU00018401	M1global	iGAS	2018	AUS-VIC	SRR21169743	this study	1	0	0	0	1	1		0	0		0
AUSMDU00018408	AUSMDU00018408	M1uk	iGAS	2018	AUS-VIC	SRR21169742	this study	1	0	0	0	1	1		0	0		0
AUSMDU00018409	AUSMDU00018409	M1global	iGAS	2018	AUS-VIC	SRR21169741	this study	1	0	0	0	1	1		0	0		0
AUSMDU00018410	AUSMDU00018410	M1global	iGAS	2018	AUS-VIC	SRR21169740	this study	1	0	0	0	1	1		0	0		0
AUSMDU00018834	AUSMDU00018834	M1global	iGAS	2018	AUS-VIC	SRR21169738	this study	1	0	0	0	1	1		0	0		0
AUSMDU00018871	AUSMDU00018871	M1global	iGAS	2018	AUS-VIC	SRR21169737	this study	1	0	0	0	1	1		0	0		0
AUSMDU00019136	AUSMDU00019136	M1global	iGAS	2018	AUS-VIC	SRR21170023	this study	1	0	0	0	1	1		0	0		0
AUSMDU00019542	AUSMDU00019542	M1global	iGAS	2018	AUS-VIC	SRR21170022	this study	1	0	0	0	1	1		0	0		0
AUSMDU00021513	AUSMDU00021513	M1uk	iGAS	2018	AUS-VIC	SRR21170021	this study	1	0	0	0	1	1		0	0		0
AUSMDU00022454	AUSMDU00022454	M1global	iGAS	2018	AUS-VIC	SRR21170020	this study	1	0	0	0	1	1		0	0		0
AUSMDU00022526	AUSMDU00022526	M1global	iGAS	2018	AUS-VIC	SRR21170019	this study	1	0	0	0	1	1		0	0		0
AUSMDU00023297	AUSMDU00023297	M1uk	iGAS	2018	AUS-VIC	SRR21170018	this study	1	1	1	1	1	1		0	0		SP1380_LIKE
AUSMDU00023304	AUSMDU00023304	M1uk	iGAS	2018	AUS-VIC	SRR21170017	this study	1	0	0	0	1	1		0	0		0
AUSMDU00023310	AUSMDU00023310	M1global	iGAS	2018	AUS-VIC	SRR21170016	this study	1	0	0	0	1	1		0	0		0
AUSMDU00023762	AUSMDU00023762	M1uk	iGAS	2018	AUS-VIC	SRR21170014	this study	1	0	0	0	1	1		0	0		0
AUSMDU00024713	AUSMDU00024713	M1global	iGAS	2019	AUS-VIC	SRR21170013	this study	1	0	0	0	0	1		0	0		0
AUSMDU00024717	AUSMDU00024717	M1uk	iGAS	2019	AUS-VIC	SRR21170012	this study	1	0	0	0	1	1		0	0		0
AUSMDU00025069	AUSMDU00025069	M1global	iGAS	2019	AUS-VIC	SRR21170011	this study	1	0	0	0	1	1		0	0		0
AUSMDU00025077	AUSMDU00025077	M1uk	iGAS	2019	AUS-VIC	SRR21170010	this study	1	0	0	0	1	1		0	0		0
AUSMDU00027723	AUSMDU00027723	M1uk	iGAS	2019	AUS-VIC	SRR21170009	this study	PARTIAL	0	0	0	1	1		0	0		0
AUSMDU00031953	AUSMDU00031953	M1uk	iGAS	2019	AUS-VIC	SRR21170008	this study	PARTIAL	0	0	0	1	1		0	0		0
AUSMDU00032506	AUSMDU00032506	M1global	iGAS	2019	AUS-VIC	SRR21170007	this study	1	PARTIAL	1	1	1	1		0	0		HKU488_like
AUSMDU00032507	AUSMDU00032507	M1global	iGAS	2019	AUS-VIC	SRR21170006	this study	1	0	1	1	1	0		0	0		0
AUSMDU00032525	AUSMDU00032525	M1uk	iGAS	2019	AUS-VIC	SRR21170005	this study	1	0	0	0	1	1		0	0		0
AUSMDU00032526	AUSMDU00032526	M1uk	iGAS	2019	AUS-VIC	SRR21170003	this study	1	0	0	0	1	1		0	0		0
AUSMDU00032559	AUSMDU00032559	M1uk	iGAS	2019	AUS-VIC	SRR21170002	this study	1	0	0	0	1	1		0	0		0
AUSMDU00033898	AUSMDU00033898	M1uk	iGAS	2019	AUS-VIC	SRR21170001	this study	1	0	0	0	1	1		0	0		0
AUSMDU00033900	AUSMDU00033900	M1uk	iGAS	2019	AUS-VIC	SRR21170000	this study	1	0	0	0	1	1		0	0		0
AUSMDU00033911	AUSMDU00033911	M1uk	iGAS	2019	AUS-VIC	SRR21169999	this study	1	1	1	1	1	1		0	0		SP1380_LIKE
AUSMDU00033919	AUSMDU00033919	M1global	iGAS	2019	AUS-VIC	SRR21169998	this study	1	0	0	0	1	1		0	0		0
AUSMDU00034588	AUSMDU00034588	M1uk	iGAS	2019	AUS-VIC	SRR21169997	this study	1	0	0	0	1	1		0	0		0
AUSMDU00034598	AUSMDU00034598	M1global	iGAS	2019	AUS-VIC	SRR21169996	this study	1	1	1	1	1	1		0	0		SP1380_LIKE
AUSMDU00034601	AUSMDU00034601	M1uk	iGAS	2019	AUS-VIC	SRR21169847	this study	1	0	0	0	1	1		0	0		0
AUSMDU00034668	AUSMDU00034668	M1uk	iGAS	2019	AUS-VIC	SRR21169846	this study	1	0	0	0	1	1		0	0		0
AUSMDU00035429	AUSMDU00035429	M1global	iGAS	2019	AUS-VIC	SRR21169844	this study	PARTIAL	0	0	0	1	1		0	0		0
AUSMDU00035826	AUSMDU00035826	M1uk	iGAS	2019	AUS-VIC	SRR21169843	this study	1	0	0	0	1	1		0	0		0
AUSMDU00035832	AUSMDU00035832	M1uk	iGAS	2019	AUS-VIC	SRR21169842	this study	1	0	0	0	1	1		0	0		0
AUSMDU00035836	AUSMDU00035836	M1global	iGAS	2019	AUS-VIC	SRR21169841	this study	1	0	0	0	1	1		0	0		0
AUSMDU00035837	AUSMDU00035837	M1global	iGAS	2019	AUS-VIC	SRR21169840	this study	1	0	0	0	1	1		0	0		0
AUSMDU00036457	AUSMDU00036457	M1uk	iGAS	2019	AUS-VIC	SRR21169839	this study	1	0	0	0	1	1		0	0		0
AUSMDU00036459	AUSMDU00036459	M1global	iGAS	2019	AUS-VIC	SRR21169838	this study	1	1	1	1	0	1		1	1		HKU488_like
AUSMDU00036478	AUSMDU00036478	M1uk	iGAS	2019	AUS-VIC	SRR21169837	this study	1	0	0	0	1	1		0	0		0
AUSMDU00037182	AUSMDU00037182	M1global	iGAS	2019	AUS-VIC	SRR21169836	this study	1	0	0	0	0	1		0	0		0
AUSMDU00037195	AUSMDU00037195	M1global	iGAS	2019	AUS-VIC	SRR21169835	this study	1	0	0	0	1	1		1	1		0
AUSMDU00037721	AUSMDU00037721	M1global	iGAS	2019	AUS-VIC	SRR21169833	this study	1	0	0	0	1	1		0	0		0
AUSMDU00038317	AUSMDU00038317	M1global	iGAS	2019	AUS-VIC	SRR21169832	this study	1	0	0	0	1	1		0	0		0
AUSMDU00038977	AUSMDU00038977	M1global	iGAS	2015	AUS-VIC	SRR21169831	this study	1	0	1	1	1	1		1	1		0
AUSMDU00038978	AUSMDU00038978	M1global	iGAS	2015	AUS-VIC	SRR21169830	this study	1	0	0	0	1	1		0	0		0
AUSMDU00038979	AUSMDU00038979	M1global	iGAS	2015	AUS-VIC	SRR21169829	this study	1	0	0	0	1	1		0	0		0
AUSMDU00038980	AUSMDU00038980	M1global	iGAS	2015	AUS-VIC	SRR21169828	this study	1	0	0	0	1	1		0	0		0
AUSMDU00038981	AUSMDU00038981	M1global	iGAS	2015	AUS-VIC	SRR21169827	this study	1	0	0	0	1	1		0	0		0
AUSMDU00038982	AUSMDU00038982	M1global	iGAS	2015	AUS-VIC	SRR21169826	this study	1	0	0	0	1	1		0	0		0
AUSMDU00038983	AUSMDU00038983	M1inter	iGAS	2015	AUS-VIC	SRR21169825	this study	1	0	0	0	1	1		0	0		0
AUSMDU00038984	AUSMDU00038984	M1global	iGAS	2015	AUS-VIC	SRR21169824	this study	1	0	0	0	1	1		0	0		0
AUSMDU00038985	AUSMDU00038985	M1global	iGAS	2015	AUS-VIC	SRR21169821	this study	1	0	0	0	1	1		0	0		0
AUSMDU00038986	AUSMDU00038986	M1inter	iGAS	2015	AUS-VIC	SRR21169820	this study	1	0	0	0	1	1		0	0		0
AUSMDU00039715	AUSMDU00039715	M1uk	iGAS	2019	AUS_VIC	SRR21169911	this study	1	0	0	0	1	1		0	0		0
AUSMDU00039721	AUSMDU00039721	M1uk	iGAS	2019	AUS_VIC	SRR21169910	this study	1	0	0	0	0	1		0	0		0
AUSMDU00039729	AUSMDU00039729	M1uk	iGAS	2019	AUS_VIC	SRR21169909	this study	1	0	0	0	1	1		0	0		0
AUSMDU00039782	AUSMDU00039782	M1global	iGAS	2019	AUS_VIC	SRR21169908	this study	1	0	0	0	1	1		0	0		0
AUSMDU00041381	AUSMDU00041381	M1uk	iGAS	2020	AUS_VIC	SRR21169907	this study	1	0	0	0	1	1		0	0		0
AUSMDU00041398	AUSMDU00041398	M1uk	iGAS	2020	AUS_VIC	SRR21169906	this study	1	0	0	0	1	1		0	0		0
AUSMDU00041401	AUSMDU00041401	M1global	iGAS	2020	AUS_VIC	SRR21169905	this study	1	0	1	1	1	0		0	0		0
AUSMDU00043653	AUSMDU00043653	M1uk	iGAS	2020	AUS_VIC	SRR21169904	this study	1	0	0	0	1	1		0	0		0
AUSMDU00043679	AUSMDU00043679	M1uk	iGAS	2020	AUS_VIC	SRR21169902	this study	1	0	0	0	1	1		0	0		0
AUSMDU00044893	AUSMDU00044893	M1global	iGAS	2020	AUS_VIC	SRR21169901	this study	1	0	0	0	1	1		0	0		0
AUSMDU00044908	AUSMDU00044908	M1global	iGAS	2020	AUS_VIC	SRR21169900	this study	1	0	0	0	1	1		0	0		0
AUSMDU00045303	AUSMDU00045303	M1global	iGAS	2020	AUS_VIC	SRR21169899	this study	1	0	0	0	1	1		0	0		0
AUSMDU00045340	AUSMDU00045340	M1global	iGAS	2020	AUS_VIC	SRR21169898	this study	1	1	1	1	1	1		0	0		SP1380_LIKE
AUSMDU00062270	AUSMDU00062270	M1global	iGAS	2019	AUS_VIC	SRR21169897	this study	1	0	0	0	1	1		0	0		0
AUSMDU00062274	AUSMDU00062274	M1global	iGAS	2019	AUS_VIC	SRR21169896	this study	1	0	0	0	1	1		0	0		0
AUSMDU00062276	AUSMDU00062276	M1uk	iGAS	2019	AUS_VIC	SRR21169895	this study	1	0	0	0	1	1		0	0		0
DMG1904320	SP1389	M1global	SF	2018	Asia	SRR21169894	this study	PARTIAL	1	1	PARTIAL	1	1		1	1		HKU488_like
ERR1359336	PHE_30648	M1uk	iGAS	2014	UK	ERR1359336	Chalker et al 2017.	1	0	0	0	1	1		0	0		0
ERR1359337	PHE_24930	M1global	SF	2014	UK	ERR1359337	Chalker et al 2017.	1	0	0	0	1	1		0	0		0
ERR1359370	PHE_24934	M1uk	SF	2014	UK	ERR1359370	Chalker et al 2017.	1	0	0	0	1	1		0	0		0
ERR1359373	PHE_24969	M1global	SF	2014	UK	ERR1359373	Chalker et al 2017.	1	0	0	0	1	1		0	0		0
ERR1359385	PHE_107857	M1uk	SF	2014	UK	ERR1359385	Chalker et al 2017.	1	0	0	0	1	1		0	0		0
ERR1359400	PHE_55107	M1uk	SF	2014	UK	ERR1359400	Chalker et al 2017.	1	0	0	0	1	1		0	0		0
ERR1359402	PHE_55081	M1global	SF	2014	UK	ERR1359402	Chalker et al 2017.	1	0	1	1	1	1		0	0		0
ERR1359407	PHE_18941	M1uk	SF	2014	UK	ERR1359407	Chalker et al 2017.	1	0	0	0	1	1		0	0		0
ERR1359412	PHE_12886	M1uk	SF	2014	UK	ERR1359412	Chalker et al 2017.	1	0	0	0	1	1		0	0		0
ERR1359419	PHE_27669	M1uk	SF	2014	UK	ERR1359419	Chalker et al 2017.	1	0	0	0	1	1		0	0		0
ERR1359420	PHE_55121	M1uk	SF	2014	UK	ERR1359420	Chalker et al 2017.	1	0	0	0	1	1		0	0		0
ERR1359427	PHE_27675	M1global	SF	2014	UK	ERR1359427	Chalker et al 2017.	1	0	1	1	1	1		0	0		0
ERR1359440	PHE_55069	M1uk	SF	2014	UK	ERR1359440	Chalker et al 2017.	1	0	0	0	1	1		0	0		0
ERR1359441	PHE_12871	M1uk	SF	2014	UK	ERR1359441	Chalker et al 2017.	1	0	0	0	1	1		0	0		0
ERR1359454	PHE_18951	M1uk	SF	2014	UK	ERR1359454	Chalker et al 2017.	1	0	0	0	1	1		0	0		0
ERR1359469	PHE_12073	M1uk	SF	2014	UK	ERR1359469	Chalker et al 2017.	1	0	0	0	1	1		0	0		0
ERR1359515	PHE_30631	M1uk	iGAS	2014	UK	ERR1359515	Chalker et al 2017.	1	0	0	0	1	1		0	0		0
ERR1359530	PHE_12085	M1uk	SF	2014	UK	ERR1359530	Chalker et al 2017.	1	0	0	0	1	1		0	0		0
ERR1359547	PHE_18940	M1uk	SF	2014	UK	ERR1359547	Chalker et al 2017.	1	0	0	0	1	1		0	0		0
ERR1359582	PHE_12876	M1uk	SF	2014	UK	ERR1359582	Chalker et al 2017.	1	0	0	0	1	1		0	0		0
ERR1359599	PHE_24932	M1uk	iGAS	2014	UK	ERR1359599	Chalker et al 2017.	1	0	0	0	1	1		0	0		0
ERR1359613	PHE_55070	M1uk	SF	2014	UK	ERR1359613	Chalker et al 2017.	1	0	0	0	1	1		0	0		0
ERR1359627	PHE_12835	M1uk	SF	2014	UK	ERR1359627	Chalker et al 2017.	1	0	0	0	1	1		0	0		0
ERR1359632	PHE_55082	M1uk	SF	2014	UK	ERR1359632	Chalker et al 2017.	1	0	0	0	1	1		0	0		0
ERR1359644	PHE_39593	M1global	SF	2014	UK	ERR1359644	Chalker et al 2017.	1	0	0	0	1	1		0	0		0
ERR1359663	PHE_18884	M1global	SF	2014	UK	ERR1359663	Chalker et al 2017.	1	0	0	0	1	1		0	0		0
ERR1359666	PHE_24939	M1uk	iGAS	2014	UK	ERR1359666	Chalker et al 2017.	1	0	0	0	1	1		0	0		0
ERR1359668	PHE_12863	M1uk	SF	2014	UK	ERR1359668	Chalker et al 2017.	1	0	1	1	1	1		0	0		0
ERR1359670	PHE_30629	M1inter	SF	2014	UK	ERR1359670	Chalker et al 2017.	1	0	0	0	1	1		0	0		0
ERR1359672	PHE_24923	M1uk	SF	2014	UK	ERR1359672	Chalker et al 2017.	1	0	0	0	1	1		0	0		0
ERR1359723	PHE_18936	M1uk	SF	2014	UK	ERR1359723	Chalker et al 2017.	1	0	0	0	1	1		0	0		0
ERR1359732	PHE_39600	M1inter	SF	2014	UK	ERR1359732	Chalker et al 2017.	1	0	0	0	1	1		0	0		0
ERR1359755	PHE_27680	M1uk	iGAS	2014	UK	ERR1359755	Chalker et al 2017.	1	0	0	0	1	1		0	0		0
ERR1359819	PHE_55112	M1uk	SF	2014	UK	ERR1359819	Chalker et al 2017.	1	0	0	0	1	1		0	0		0
ERR1359824	PHE_12041	M1uk	iGAS	2014	UK	ERR1359824	Chalker et al 2017.	1	0	0	0	1	1		0	0		0
ERR1359825	PHE_55067	M1uk	SF	2014	UK	ERR1359825	Chalker et al 2017.	1	0	0	0	1	1		0	0		0
ERR1359833	PHE_12806	M1uk	SF	2014	UK	ERR1359833	Chalker et al 2017.	1	0	0	0	1	1		0	0		0
ERR1359854	PHE_12891	M1uk	SF	2014	UK	ERR1359854	Chalker et al 2017.	1	0	0	0	1	1		0	0		0
ERR1359866	PHE_55071	M1global	SF	2014	UK	ERR1359866	Chalker et al 2017.	1	0	1	1	1	1		0	0		0
ERR1515399	BHS0044	M1global	throat	2010	UK	ERR1515399	Lynskey et al 2020.	1	0	0	0	1	1		0	0		0
ERR1515724	BHS0372	M1global	throat	2009	UK	ERR1515724	Lynskey et al 2020.	1	0	0	0	1	1		0	0		0
ERR1515826	BHS0475	M1global	throat	2009	UK	ERR1515826	Lynskey et al 2020.	1	0	0	0	1	1		0	0		0
ERR1515929	BHS0580	M1global	throat	2015	UK	ERR1515929	Lynskey et al 2020.	1	0	0	0	1	1		0	0		0
ERR1515962	BHS0614	M1uk	throat	2015	UK	ERR1515962	Lynskey et al 2020.	1	0	1	1	1	1		0	0		0
ERR1515979	BHS0631	M1uk	SF	2015	UK	ERR1515979	Lynskey et al 2020.	1	0	0	0	1	1		0	0		0
ERR1515980	BHS0632	M1uk	SF	2015	UK	ERR1515980	Lynskey et al 2020.	1	0	0	0	1	1		0	0		0
ERR1515982	BHS0634	M1uk	SF	2015	UK	ERR1515982	Lynskey et al 2020.	1	0	0	0	1	1		0	0		0
ERR1515992	BHS0644	M1global	throat	2015	UK	ERR1515992	Lynskey et al 2020.	1	0	0	0	1	1		0	0		0
ERR1516014	BHS0666	M1uk	throat	2015	UK	ERR1516014	Lynskey et al 2020.	1	0	1	1	1	1		0	0		0
ERR1516022	BHS0674	M1global	throat	2015	UK	ERR1516022	Lynskey et al 2020.	1	0	0	0	1	1		0	0		0
ERR1516026	BHS0678	M1uk	SF	2015	UK	ERR1516026	Lynskey et al 2020.	1	0	1	1	1	1		0	0		0
ERR172161	HKU416	M1global	SF	2012	ASIA	ERR172161	Ben Zakour et al 2015.	0	1	1	1	1	1		1	1		HKU488_like
ERR172162	HKU417	M1global	SF	2012	ASIA	ERR172162	Ben Zakour et al 2015.	0	1	1	1	1	1		1	1		HKU488_like
ERR172163	HKU419	M1global	SF	2012	ASIA	ERR172163	Ben Zakour et al 2015.	1	1	1	1	1	1		1	1		HKU488_like
ERR172164	HKU421	M1global	throat	2012	ASIA	ERR172164	Ben Zakour et al 2015.	1	1	1	1	1	1		1	1		HKU488_like
ERR172165	HKU425	M1global	iGAS	2012	ASIA	ERR172165	Ben Zakour et al 2015.	1	0	0	0	1	0		0	0		0
ERR172166	HKU434	M1global	SF	2011	ASIA	ERR172166	Ben Zakour et al 2015.	1	0	0	0	1	1		0	0		0
ERR172167	HKU444	M1global	SF	2011	ASIA	ERR172167	Ben Zakour et al 2015.	1	1	1	1	1	1		1	1		HKU488_like
ERR172170	HKU471	M1global	SF	2012	ASIA	ERR172170	Ben Zakour et al 2015.	1	0	1	1	1	1		0	0		0
ERR172171	HKU474	M1global	SF	2012	ASIA	ERR172171	Ben Zakour et al 2015.	1	0	0	0	1	1		0	0		0
ERR172172	HKU480	M1global	SF	2012	ASIA	ERR172172	Ben Zakour et al 2015.	1	1	1	1	1	1		1	1		HKU488_like
ERR172173	HKU484	M1global	SF	2012	ASIA	ERR172173	Ben Zakour et al 2015.	1	0	1	1	1	1		0	0		0
ERR172176	HKU487	M1global	SF	2011	ASIA	ERR172176	Ben Zakour et al 2015.	1	1	1	1	1	1		1	1		HKU488_like
ERR172177	HKU488	M1global	SF	2012	ASIA	ERR172177	Ben Zakour et al 2015.	1	1	1	1	1	1		1	1		HKU488_like
ERR172178	HKU489	M1global	throat	2012	ASIA	ERR172178	Ben Zakour et al 2015.	1	1	1	1	1	1		1	1		HKU488_like
ERR1732598	GASEMM1223	M1uk	iGAS	2014/2015	UK	ERR1732598	Kapatai et al 2017.	1	0	0	0	1	1		0	0		0
ERR1732654	GASEMM2589	M1uk	iGAS	2014/2015	UK	ERR1732654	Kapatai et al 2017.	1	0	0	0	1	1		0	0		0
ERR1732667	GASEMM2677	M1uk	iGAS	2014/2015	UK	ERR1732667	Kapatai et al 2017.	1	0	0	0	1	1		0	0		0
ERR1732719	GASEMM1995	M1global	iGAS	2014/2015	UK	ERR1732719	Kapatai et al 2017.	1	0	0	0	1	1		0	0		0
ERR1732831	GASEMM2776	M1global	iGAS	2014/2015	UK	ERR1732831	Kapatai et al 2017.	1	0	1	1	1	1		0	0		0
ERR1732883	GASEMM1302	M1uk	iGAS	2014/2015	UK	ERR1732883	Kapatai et al 2017.	1	0	0	0	1	1		0	0		0
ERR1733217	GASEMM1775	M1global	iGAS	2014/2015	UK	ERR1733217	Kapatai et al 2017.	1	0	0	0	1	1		0	0		0
ERR1733336	GASEMM2503	M1uk	iGAS	2014/2015	UK	ERR1733336	Kapatai et al 2017.	1	0	0	0	1	1		0	0		0
ERR1733478	GASEMM1759	M1uk	iGAS	2014/2015	UK	ERR1733478	Kapatai et al 2017.	1	0	0	0	1	1		0	0		0
ERR1733535	GASEMM2069	M1uk	iGAS	2014/2015	UK	ERR1733535	Kapatai et al 2017.	1	0	0	0	1	1		0	0		0
ERR1733563	GASEMM0186	M1uk	iGAS	2014/2015	UK	ERR1733563	Kapatai et al 2017.	1	0	0	0	1	1		0	0		0
ERR1733642	GASEMM1634	M1uk	iGAS	2014/2015	UK	ERR1733642	Kapatai et al 2017.	1	0	0	0	1	1		0	0		0
ERR1733677	GASEMM2724	M1uk	iGAS	2014/2015	UK	ERR1733677	Kapatai et al 2017.	1	0	0	0	1	1		0	0		0
ERR1733729	GASEMM1336	M1uk	iGAS	2014/2015	UK	ERR1733729	Kapatai et al 2017.	1	0	0	0	1	1		0	0		0
ERR1733768	GASEMM2362	M1uk	iGAS	2014/2015	UK	ERR1733768	Kapatai et al 2017.	1	0	0	0	1	1		0	0		0
ERR1733806	GASEMM1363	M1uk	iGAS	2014/2015	UK	ERR1733806	Kapatai et al 2017.	1	0	0	0	1	1		0	0		0
ERR1733891	GASEMM2131	M1global	iGAS	2014/2015	UK	ERR1733891	Kapatai et al 2017.	1	0	1	1	1	1		0	0		0
ERR1734084	GASEMM2779	M1uk	iGAS	2014/2015	UK	ERR1734084	Kapatai et al 2017.	1	0	0	0	1	1		0	0		0
ERR1734086	GASEMM0280	M1global	iGAS	2014/2015	UK	ERR1734086	Kapatai et al 2017.	1	0	0	0	1	1		0	0		0
ERR1734103	GASEMM1299	M1global	iGAS	2014/2015	UK	ERR1734103	Kapatai et al 2017.	1	0	1	1	1	1		0	0		0
ERR1734198	GASEMM2114	M1uk	iGAS	2014/2015	UK	ERR1734198	Kapatai et al 2017.	1	0	0	0	1	1		0	0		0
ERR1734218	GASEMM2231	M1global	iGAS	2014/2015	UK	ERR1734218	Kapatai et al 2017.	1	0	0	0	1	1		0	0		0
ERR1734482	GASEMM2313	M1global	iGAS	2014/2015	UK	ERR1734482	Kapatai et al 2017.	1	0	0	0	1	1		0	0		0
ERR1734546	GASEMM1671	M1uk	iGAS	2014/2015	UK	ERR1734546	Kapatai et al 2017.	1	0	0	0	1	1		0	0		0
ERR1734619	GASEMM1335	M1uk	iGAS	2014/2015	UK	ERR1734619	Kapatai et al 2017.	1	0	0	0	1	1		0	0		0
ERR1734928	GASEMM0129	M1global	iGAS	2014/2015	UK	ERR1734928	Kapatai et al 2017.	1	0	0	0	1	1		0	0		0
ERR1734984	GASEMM2995	M1uk	iGAS	2014/2015	UK	ERR1734984	Kapatai et al 2017.	1	0	0	0	1	1		0	0		0
ERR1734996	GASEMM1568	M1uk	iGAS	2014/2015	UK	ERR1734996	Kapatai et al 2017.	1	0	0	0	1	1		0	0		0
ERR1735307	GASEMM1444	M1uk	iGAS	2014/2015	UK	ERR1735307	Kapatai et al 2017.	1	0	0	0	1	1		0	0		0
ERR1735332	GASEMM2530	M1uk	iGAS	2014/2015	UK	ERR1735332	Kapatai et al 2017.	1	0	0	0	1	1		0	0		0
ERR1735413	GASEMM0883	M1global	iGAS	2014/2015	UK	ERR1735413	Kapatai et al 2017.	1	0	0	0	1	1		0	0		0
ERR2396414	BHS0739	M1global	SF	2016*	UK	ERR2396414	Lynskey et al 2020.	1	0	0	0	1	1		0	0		0
ERR2396422	BHS0758	M1uk	throat	2016	UK	ERR2396422	Lynskey et al 2020.	1	0	0	0	1	1		0	0		0
ERR2396425	BHS0766	M1uk	SF	2016*	UK	ERR2396425	Lynskey et al 2020.	1	0	0	0	1	1		0	0		0
ERR2396432	BHS0797	M1uk	SF	#N/A	UK	ERR2396432	Lynskey et al 2020.	1	0	0	0	Contig	1		1	0		0
ERR2396436	BHS0839	M1uk	SF	2016*	UK	ERR2396436	Lynskey et al 2020.	1	0	0	0	1	1		0	0		0
ERR2396438	BHS0849	M1global	SF	2016*	UK	ERR2396438	Lynskey et al 2020.	1	0	0	0	1	1		0	0		0
ERR2396447	BHS0881	M1uk	SF	2016*	UK	ERR2396447	Lynskey et al 2020.	1	0	0	0	1	1		0	0		0
ERR2396450	BHS0886	M1uk	SF	2016*	UK	ERR2396450	Lynskey et al 2020.	1	0	0	0	1	1		0	0		0
ERR2396451	BHS0889	M1uk	SF	2016*	UK	ERR2396451	Lynskey et al 2020.	1	0	0	0	1	1		0	0		0
ERR2533003	PHEGAS012	M1uk	iGAS	2013	UK	ERR2533003	Lynskey et al 2020.	0	1	0	0	1	1		0	0		0
ERR2533023	PHEGAS032	M1global	iGAS	2013	UK	ERR2533023	Lynskey et al 2020.	1	0	0	0	1	1		0	0		0
ERR2533035	PHEGAS044	M1uk	iGAS	2013	UK	ERR2533035	Lynskey et al 2020.	1	0	0	0	1	1		0	0		0
ERR2533047	PHEGAS056	M1uk	iGAS	2013	UK	ERR2533047	Lynskey et al 2020.	1	0	0	0	1	1		0	0		0
ERR2533091	PHEGAS085	M1uk	iGAS	2013	UK	ERR2533091	Lynskey et al 2020.	1	0	0	0	1	1		0	0		0
ERR2533136	PHEGAS131	M1uk	iGAS	2013	UK	ERR2533136	Lynskey et al 2020.	1	0	0	0	1	1		0	0		0
ERR2533151	PHEGAS146	M1global	iGAS	2013	UK	ERR2533151	Lynskey et al 2020.	1	0	0	0	1	1		0	0		0
ERR2533196	PHEGAS254	M1global	iGAS	2016	UK	ERR2533196	Lynskey et al 2020.	1	0	0	0	1	1		0	0		0
ERR2533219	PHEGAS277	M1uk	iGAS	2016	UK	ERR2533219	Lynskey et al 2020.	1	0	0	0	1	1		0	0		0
ERR2533222	PHEGAS280	M1uk	iGAS	2016	UK	ERR2533222	Lynskey et al 2020.	1	0	0	0	1	1		0	0		0
ERR2533240	PHEGAS298	M1uk	iGAS	2016	UK	ERR2533240	Lynskey et al 2020.	1	0	0	0	1	1		0	0		0
ERR2533268	PHEGAS216	M1global	iGAS	2016	UK	ERR2533268	Lynskey et al 2020.	1	0	0	0	1	1		0	0		0
ERR2533278	PHEGAS401	M1uk	iGAS	2016	UK	ERR2533278	Lynskey et al 2020.	1	0	0	0	1	0		0	0		0
ERR2533282	PHEGAS408	M1uk	iGAS	2016	UK	ERR2533282	Lynskey et al 2020.	1	0	0	0	1	1		0	0		0
ERR2533285	PHEGAS411	M1uk	iGAS	2016L	UK	ERR2533285	Lynskey et al 2020.	1	0	0	0	1	1		0	0		0
ERR2533288	PHEGAS414	M1uk	iGAS	2016	UK	ERR2533288	Lynskey et al 2020.	1	0	0	0	1	1		0	0		0
ERR2533303	PHEGAS431	M1uk	iGAS	2016	UK	ERR2533303	Lynskey et al 2020.	1	0	0	0	1	1		0	0		0
ERR2533326	PHEGAS455	M1uk	iGAS	2016	UK	ERR2533326	Lynskey et al 2020.	1	0	0	0	1	1		0	0		0
ERR2533331	PHEGAS460	M1uk	iGAS	2016	UK	ERR2533331	Lynskey et al 2020.	1	0	0	0	1	1		0	0		0
ERR2533363	PHEGAS236	M1uk	iGAS	2016	UK	ERR2533363	Lynskey et al 2020.	1	0	0	0	1	1		0	0		0
ERR2533373	PHEGAS202	M1uk	throat	2016	UK	ERR2533373	Lynskey et al 2020.	1	0	0	0	1	1		0	0		0
ERR2533393	PHEGAS332	M1uk	iGAS	2016	UK	ERR2533393	Lynskey et al 2020.	1	0	0	0	1	1		0	0		0
ERR2533410	PHEGAS354	M1uk	iGAS	2016	UK	ERR2533410	Lynskey et al 2020.	1	0	1	1	1	1		0	0		0
ERR2533414	PHEGAS358	M1uk	iGAS	2016	UK	ERR2533414	Lynskey et al 2020.	1	0	0	0	1	1		0	0		0
ERR2533432	PHEGAS384	M1uk	iGAS	2016	UK	ERR2533432	Lynskey et al 2020.	1	0	0	0	1	1		0	0		0
ERR2864948	392685	M1uk	iGAS	2017	UK	ERR2864948	Sharma et al 2019.	1	0	0	0	1	1		0	0		0
ERR2864965	392694	M1uk	iGAS	2017	UK	ERR2864965	Sharma et al 2019.	1	0	0	0	1	1		0	0		0
ERR467321	bs1174	M1global	0	0	UK	ERR467321	BioProject PRJEB4679	1	0	0	0	1	0		0	0		0
ERR467396	bs2227	M1global	0	0	UK	ERR467396	BioProject PRJEB4679	1	0	0	0	1	1		0	0		0
ERR473477	GASAR0065	M1global	throat	2012	UK	ERR473477	Turner et al 2017.	1	0	0	0	1	1		0	0		0
ERR473505	bs0398	M1global	0	0	UK	ERR473505	BioProject PRJEB4679	1	0	0	0	1	1		0	0		0
ERR473532	bs0769	M1global	0	0	UK	ERR473532	BioProject PRJEB4679	1	0	0	0	1	1		0	0		0
ERR473620	bs2098	M1global	0	0	UK	ERR473620	BioProject PRJEB4679	1	0	0	0	1	1		0	0		0
ERR473712	bs1228	M1global	0	0	UK	ERR473712	BioProject PRJEB4679	1	0	0	0	1	1		0	0		0
ERR485877	GASAR47	M1global	iGAS	2010	UK	ERR485877	Turner et al 2017.	1	0	0	0	1	1		0	0		0
ERR986048	BJCYGAS112	M1global	SF	2011	ASIA	ERR986048	Ben Zakour et al 2015.	1	1	1	1	1	1		1	1		HKU488_like
ERR986049	BJCYGAS184	M1global	SF	2011	ASIA	ERR986049	Ben Zakour et al 2015.	1	1	1	1	1	1		1	1		HKU488_like
ERR986050	BJGAS0403	M1global	SF	2004	ASIA	ERR986050	Ben Zakour et al 2015.	1	0	0	0	1	1		1	1		0
ERR986051	BJGAS0501	M1global	SF	2005	ASIA	ERR986051	Ben Zakour et al 2015.	1	1	1	1	1	1		1	1		HKU488_like
ERR986052	BJGAS0601	M1global	SF	2006	ASIA	ERR986052	Ben Zakour et al 2015.	1	1	1	1	1	1		1	1		HKU488_like
ERR986053	BJGAS0602	M1global	SF	2006	ASIA	ERR986053	Ben Zakour et al 2015.	1	1	1	1	1	1		1	1		HKU488_like
ERR986054	BJGAS0701	M1global	SF	2007	ASIA	ERR986054	Ben Zakour et al 2015.	1	1	1	1	1	1		1	1		HKU488_like
ERR986055	BJGAS1001	M1global	SF	2010	ASIA	ERR986055	Ben Zakour et al 2015.	1	1	1	1	1	1		1	1		HKU488_like
ERR986056	BJXCGAS02	M1global	SF	2011	ASIA	ERR986056	Ben Zakour et al 2015.	1	1	1	1	1	1		1	1		HKU488_like
ERR986057	BJXCGAS05	M1global	SF	2011	ASIA	ERR986057	Ben Zakour et al 2015.	1	1	1	1	1	1		1	1		HKU488_like
ERR986058	BJYCGAS-0801	M1global	SF	2008	ASIA	ERR986058	Ben Zakour et al 2015.	1	1	1	1	1	1		1	1		HKU488_like
ERR986059	HLJGAS2022	M1global	SF	2011	ASIA	ERR986059	Ben Zakour et al 2015.	1	1	1	1	1	1		1	1		HKU488_like
ERR986060	SYGAS06	M1global	throat	2011	ASIA	ERR986060	Ben Zakour et al 2015.	1	1	1	1	1	1		1	1		HKU488_like
ERR986061	TJ11-007	M1global	SF	2011	ASIA	ERR986061	Ben Zakour et al 2015.	1	1	1	1	1	1		1	1		HKU488_like
ERR986062	TJ11-008	M1global	SF	2011	ASIA	ERR986062	Ben Zakour et al 2015.	1	1	1	1	1	1		1	1		HKU488_like
GCA_000307535	A20	M1global	iGAS	0	other	GCA_000307535	Zheng et al 2013.	1	0	0	0	1	1		0	0		0
GCA_000349925	M1 476	M1global	iGAS	0	other	GCA_000349925	Miyoshi-Akiyama et al 2012.	1	0	0	0	1	1		0	0		0
GCA_000444035	GA41345	M1global	iGAS	0	other	GCA_000444035	BioProject PRJNA78609	PARTIAL	0	0	0	1	1		0	0		0
GCA_000628025	ABC020047955	M1global	iGAS	2009	North America	GCA_000628025	BioProject PRJEB10311	1	0	0	0	1	1		0	0		0
GCA_000628065	ABC020049545	M1global	iGAS	2009	North America	GCA_000628065	BioProject PRJEB10311	1	0	0	0	1	1		0	0		0
GCA_000628085	ABC020052309	M1global	iGAS	2010	North America	GCA_000628085	BioProject PRJEB10311	1	0	0	0	1	1		0	0		0
GCA_000628125	ABC020052980	M1global	iGAS	2010	North America	GCA_000628125	BioProject PRJEB10311	1	0	0	0	1	1		0	0		0
GCA_000628145	ABC020056765	M1global	iGAS	2011	North America	GCA_000628145	BioProject PRJEB10311	1	0	0	0	1	0		0	0		0
GCA_000628165	ABC020057442	M1global	iGAS	2011	North America	GCA_000628165	BioProject PRJEB10311	1	0	0	0	1	1		0	0		0
GCA_000628185	ABC020047977	M1global	iGAS	2009	North America	GCA_000628185	BioProject PRJEB10311	1	0	1	1	1	1		0	0		0
GCA_000628225	ABC020052898	M1global	iGAS	2009	North America	GCA_000628225	BioProject PRJEB10311	1	0	0	0	1	1		0	0		0
GCA_000628265	ABC020056068	M1global	iGAS	2011	North America	GCA_000628265	BioProject PRJEB10311	1	0	0	0	1	1		0	0		0
GCA_000628285	ABC020059502	M1global	iGAS	2011	North America	GCA_000628285	BioProject PRJEB10311	1	0	0	0	1	1		0	0		0
GCA_000628305	ABC020061424	M1global	iGAS	2012	North America	GCA_000628305	BioProject PRJEB10311	1	0	0	0	1	1		0	0		0
GCA_000628325	ABC020005716	M1global	iGAS	2001	North America	GCA_000628325	BioProject PRJEB10311	1	0	0	0	1	1		0	0		0
GCA_000628365	ABC020006345	M1global	iGAS	2001	North America	GCA_000628365	BioProject PRJEB10311	1	0	0	0	1	1		0	0		0
GCA_000628385	ABC020006715	M1global	iGAS	2002	North America	GCA_000628385	BioProject PRJEB10311	1	0	0	0	1	0		0	0		0
GCA_000628405	ABC020014764	M1global	iGAS	2003	North America	GCA_000628405	BioProject PRJEB10311	1	0	0	0	1	1		0	0		0
GCA_000628425	ABC020030020	M1global	iGAS	2005	North America	GCA_000628425	BioProject PRJEB10311	1	0	0	0	1	1		0	0		0
GCA_000628445	ABC020032057	M1global	iGAS	2006	North America	GCA_000628445	BioProject PRJEB10311	1	0	0	0	1	1		0	0		0
GCA_000628465	ABC020032535	M1global	iGAS	2005	North America	GCA_000628465	BioProject PRJEB10311	1	0	0	0	1	1		0	0		0
GCA_000628485	ABC020038545	M1global	iGAS	2007	North America	GCA_000628485	BioProject PRJEB10311	1	0	0	0	1	1		0	0		0
GCA_000628565	ABC020052375	M1global	iGAS	2010	North America	GCA_000628565	BioProject PRJEB10311	1	0	0	0	1	1		0	0		0
GCA_000628585	ABC020052553	M1global	iGAS	2010	North America	GCA_000628585	BioProject PRJEB10311	1	0	0	0	1	1		0	0		0
GCA_000628605	ABC020052877	M1global	iGAS	2010	North America	GCA_000628605	BioProject PRJEB10311	1	0	0	0	1	1		0	0		0
GCA_000628625	ABC020056181	M1global	iGAS	2011	North America	GCA_000628625	BioProject PRJEB10311	1	0	0	0	1	1		0	0		0
GCA_000628645	ABC020056883	M1global	iGAS	2011	North America	GCA_000628645	BioProject PRJEB10311	0	0	0	0	1	1		0	0		0
GCA_000628665	ABC020013256	M1global	iGAS	2002	North America	GCA_000628665	BioProject PRJEB10311	1	0	0	0	1	0		0	0		0
GCA_000628705	ABC020017774	M1global	iGAS	2003	North America	GCA_000628705	BioProject PRJEB10311	1	0	0	0	1	1		0	0		0
GCA_000628725	ABC020021452	M1global	iGAS	2000	North America	GCA_000628725	BioProject PRJEB10311	1	0	0	0	1	1		0	0		0
GCA_000628745	ABC020041397	M1global	iGAS	2008	North America	GCA_000628745	BioProject PRJEB10311	1	0	0	0	1	1		0	0		0
GCA_000628785	ABC020046688	M1global	iGAS	2009	North America	GCA_000628785	BioProject PRJEB10311	1	0	0	0	1	1		0	0		0
GCA_000628805	ABC020046986	M1global	iGAS	2009	North America	GCA_000628805	BioProject PRJEB10311	1	0	0	0	1	1		0	0		0
GCA_000628845	ABC020050193	M1global	iGAS	2009	North America	GCA_000628845	BioProject PRJEB10311	1	0	0	0	1	1		0	0		0
GCA_000629685	ABC020052543	M1global	iGAS	2010	North America	GCA_000629685	BioProject PRJEB10311	1	0	0	0	1	1		0	0		0
GCA_000629705	ABC020052291	M1global	iGAS	2010	North America	GCA_000629705	BioProject PRJEB10311	1	0	0	0	1	1		0	0		0
GCA_000629785	ABC020047925	M1global	iGAS	2009	North America	GCA_000629785	BioProject PRJEB10311	1	0	0	0	1	1		0	0		0
GCA_000629985	ABC020015294	M1global	iGAS	2003	North America	GCA_000629985	BioProject PRJEB10311	1	0	0	0	1	1		0	0		0
GCA_000630265	ABC020056885	M1global	iGAS	2011	North America	GCA_000630265	BioProject PRJEB10311	1	0	0	0	1	1		0	0		0
GCA_000630405	ABC020049250	M1global	iGAS	2009	North America	GCA_000630405	BioProject PRJEB10311	1	0	0	0	1	1		0	0		0
GCA_000630485	ABC020046470	M1global	iGAS	2008	North America	GCA_000630485	BioProject PRJEB10311	1	0	0	0	1	1		0	0		0
GCA_000630565	ABC020044173	M1global	iGAS	2008	North America	GCA_000630565	BioProject PRJEB10311	1	0	0	0	1	1		0	0		0
GCA_000630765	ABC020029711	M1global	iGAS	2005	North America	GCA_000630765	BioProject PRJEB10311	1	0	0	0	1	1		0	0		0
GCA_000630945	ABC020005887	M1global	iGAS	2001	North America	GCA_000630945	BioProject PRJEB10311	1	0	0	0	1	1		0	0		0
GCA_000631385	ABC020057288	M1global	iGAS	2011	North America	GCA_000631385	BioProject PRJEB10311	0	0	0	0	1	1		0	0		0
GCA_000631405	ABC020051161	M1global	iGAS	2010	North America	GCA_000631405	BioProject PRJEB10311	1	0	0	0	1	1		0	0		0
GCA_000631425	ABC020056020	M1global	iGAS	2011	North America	GCA_000631425	BioProject PRJEB10311	1	0	0	0	1	1		0	0		0
GCA_000648835	SP5LAU	M1global	0	2011	other	GCA_000648835	Ibrahim et al 2016.	1	0	0	0	1	1		0	0		0
GCA_001547815	MTB313	M1global	iGAS	2011	other	GCA_001547815	Yoshida et al 2015.	1	0	0	0	0	1		0	0		0
GCA_001547835	MTB314	M1global	iGAS	2011	other	GCA_001547835	Yoshida et al 2015.	PARTIAL	0	0	0	0	1		0	0		0
GCA_001559175	FDAARGOS_149	M1global	iGAS	2014	North America	GCA_001559175	Sichtig et al 2019.	1	0	0	0	1	0		0	0		0
GCA_002115435	SC05	M1global	0	2012	other	GCA_002115435	BioProject PRJNA381156	1	0	0	0	1	1		0	0		0
GCA_002268515	MUMCMC616	M1global	throat	2017	India	GCA_002268515	BioProject PRJNA386535	1	0	1	1	0	1		Stops	1		0
GCA_002268525	MUMCMC662	M1global	throat	2017	India	GCA_002268525	BioProject PRJNA386535	PARTIAL	0	1	1	0	1		1	1		0
GCA_002268555	MUMCMC51	M1global	throat	2017	India	GCA_002268555	BioProject PRJNA386535	1	0	1	1	0	1		Stops	1		0
GCA_002268595	MUMCMC13	M1global	throat	2017	India	GCA_002268595	BioProject PRJNA386535	1	0	1	1	0	1		1	1		0
GCA_004118175	emm1_S2	M1global	iGAS	1994	Europe	GCA_004118175	Coppens et al 2019.	1	0	0	0	1	0		0	0		0
GCA_004118185	emm1_S1	M1global	iGAS	1999	Europe	GCA_004118185	Coppens et al 2019.	1	0	0	0	1	0		0	0		0
GCA_004122835	SC06	M1global	throat	2012	South America	GCA_004122835	BioProject PRJNA381156	1	0	0	0	1	1		0	0		0
GCA_004122875	SC08	M1global	0	2013	South America	GCA_004122875	BioProject PRJNA381156	1	0	0	0	1	1		0	0		0
GCA_005472265	emm1_S23	M1global	iGAS	2013	Europe	GCA_005472265	Coppens et al 2019.	1	0	0	0	1	1		0	0		0
GCA_005472315	emm1_NS6	M1global	throat	2007	Europe	GCA_005472315	Coppens et al 2019.	1	0	0	0	1	1		0	0		0
GCA_005472355	emm1_S21	M1global	throat	2013	Europe	GCA_005472355	Coppens et al 2019.	1	0	0	0	1	1		0	0		0
GCA_005472365	emm1_S16	M1global	iGAS	2012	Europe	GCA_005472365	Coppens et al 2019.	1	0	0	0	Contig	1		0	0		0
GCA_005472375	emm1_S14	M1global	iGAS	2009	Europe	GCA_005472375	Coppens et al 2019.	1	0	0	0	1	1		0	0		0
GCA_005472385	emm1_S18	M1global	iGAS	2013	Europe	GCA_005472385	Coppens et al 2019.	1	0	0	0	1	1		0	0		0
GCA_005472395	emm1_S20	M1global	iGAS	2013	Europe	GCA_005472395	Coppens et al 2019.	1	0	0	0	1	1		0	0		0
GCA_005472455	emm1_S11	M1global	iGAS	2005	Europe	GCA_005472455	Coppens et al 2019.	1	0	0	0	1	1		0	0		0
GCA_005472465	emm1_S12	M1global	iGAS	2007	Europe	GCA_005472465	Coppens et al 2019.	1	0	1	1	1	1		0	0		0
GCA_005472475	emm1_S6	M1global	iGAS	1999	Europe	GCA_005472475	Coppens et al 2019.	1	0	0	0	1	1		0	0		0
GCA_005472495	emm1_S7	M1global	iGAS	2001	Europe	GCA_005472495	Coppens et al 2019.	1	0	1	1	1	0		0	0		0
GCA_005472555	emm1_S4	M1global	iGAS	1999	Europe	GCA_005472555	Coppens et al 2019.	1	0	0	0	1	1		0	0		0
GCA_005472565	emm1_S22	M1global	iGAS	2013	Europe	GCA_005472565	Coppens et al 2019.	1	0	0	0	1	1		0	0		0
GCA_005472595	emm1_S19	M1global	iGAS	2013	Europe	GCA_005472595	Coppens et al 2019.	1	0	1	1	1	1		0	0		0
GCA_005472605	emm1_S15	M1global	iGAS	2010	Europe	GCA_005472605	Coppens et al 2019.	1	0	0	0	1	1		0	0		0
GCA_005472615	emm1_S17	M1global	iGAS	2012	Europe	GCA_005472615	Coppens et al 2019.	1	0	0	0	1	1		0	0		0
GCA_005472655	emm1_NS7	M1global	throat	2008	Europe	GCA_005472655	Coppens et al 2019.	1	0	0	0	1	1		0	0		0
GCA_005472665	emm1_S10	M1global	iGAS	2005	Europe	GCA_005472665	Coppens et al 2019.	1	0	0	0	1	1		0	0		0
GCA_005472695	emm1_S9	M1global	iGAS	2004	Europe	GCA_005472695	Coppens et al 2019.	1	0	0	0	1	1		0	0		0
GCA_005472715	emm1_S8	M1global	iGAS	2003	Europe	GCA_005472715	Coppens et al 2019.	1	0	1	1	1	0		0	0		0
GCA_005472725	emm1_S5	M1global	iGAS	1999	Europe	GCA_005472725	Coppens et al 2019.	1	0	0	0	1	1		0	0		0
GCA_900106435	SP_ISR3	M1global	iGAS	2016	Europe	GCA_900106435	Tagini et al 2017.	1	0	0	0	1	1		0	0		0
GCA_900106485	SP_ISR4	M1uk	iGAS	2016	Europe	GCA_900106485	Tagini et al 2017.	1	0	0	0	1	1		0	0		0
GCA_900108785	PEI-B-P-20	M1global	iGAS	0	other	GCA_900108785	Störmer et al 2012.	PARTIAL	0	0	0	1	1		0	0		0
GCA_900231885	SF130	M1global	SF	0	other	GCA_900231885	Babbar et al 2019.	1	0	0	0	1	1		0	0		0
GCA_900608505	S119	M1global	iGAS	2008	Europe	GCA_900608505	Rosinski-Chupin et al 2019.	1	0	1	1	1	1		0	0		0
GCA_900619585	5448	M1global	iGAS	1994	North America	GCA_900619585	Fiebig et al 2015.	1	0	0	0	1	1		0	0		0
GCA_900983445	A1268	M1global	iGAS	2007/2010	other	GCA_900983445	Davies et al 2019.	1	0	0	0	1	1		0	0		0
GCA_900984635	GAS12233	M1inter	iGAS	2012	NZ	GCA_900984635	Davies et al 2019.	1	0	0	0	1	1		0	0		0
GCA_900984775	Bra048	M1global	SF	2006	South America	GCA_900984775	Davies et al 2019.	1	0	0	0	0	1		0	0		0
GCA_900985005	Bra009	M1global	SF	2004	South America	GCA_900985005	Davies et al 2019.	1	0	0	0	1	1		0	0		0
GCA_900985035	Bra032	M1global	throat	2012	South America	GCA_900985035	Davies et al 2019.	1	0	0	0	1	1		0	0		0
GCA_900985095	Bra019	M1global	SF	2007	South America	GCA_900985095	Davies et al 2019.	1	0	0	0	1	1		0	0		0
GCA_900985355	14GA1005	M1inter	throat	2014	NZ	GCA_900985355	Davies et al 2019.	1	0	0	0	1	1		0	0		0
GCA_900992425	patientB	M1global	0	2010	AUS-NSW	GCA_900992425	Davies et al 2019.	1	0	0	0	1	1		0	0		0
GCA_900993295	HKU464	M1global	0	2012	ASIA	GCA_900993295	Ben Zakour et al 2015.	0	1	1	1	1	1		1	1		HKU488_like
GCA_900993335	HKU486	M1global	throat	2011	ASIA	GCA_900993335	Ben Zakour et al 2015.	1	1	1	1	1	1		1	1		SP1380_LIKE
GCA_900993995	GAS06220	M1global	iGAS	2006	NZ	GCA_900993995	Davies et al 2019.	1	0	0	0	1	1		0	0		0
GCA_900994005	GAS05134	M1global	throat	2005	NZ	GCA_900994005	Davies et al 2019.	1	0	0	0	1	1		0	0		0
GCA_900994095	GAS06216	M1global	throat	2006	NZ	GCA_900994095	Davies et al 2019.	1	0	0	0	1	1		0	0		0
GCA_900994765	GAS12271	M1global	iGAS	2012	NZ	GCA_900994765	Davies et al 2019.	1	0	0	0	1	1		0	0		0
GCA_900995035	GAS12252	M1uk	iGAS	2012	NZ	GCA_900995035	Davies et al 2019.	1	0	0	0	1	1		0	0		0
GCA_900995115	GAS12243	M1uk	throat	2012	NZ	GCA_900995115	Davies et al 2019.	1	0	0	0	1	1		0	0		0
Hist1300146_Spy	1300146	M1global	iGAS	2020	NETHERLANDS	Hist1300146_Spy	Rümke et al 2020.	1	0	0	0	1	1		0	0		0
Hist1300147_Spy	1300147	M1global	iGAS	2021	NETHERLANDS	Hist1300147_Spy	Rümke et al 2020.	1	0	0	0	1	1		0	0		0
spy00053	ERR3664320	M1global	SF	2011	ASIA	ERR3664320	Chen et al 2020.	1	1	1	1	1	1		1	1		HKU488_like
spy00123	ERR3664324	M1global	SF	2011	ASIA	ERR3664324	Chen et al 2020.	1	1	1	1	1	1		1	1		HKU488_like
spy00142	ERR3664325	M1global	throat	2011	ASIA	ERR3664325	Chen et al 2020.	1	1	1	1	1	1		1	1		HKU488_like
spy00185	ERR3664326	M1global	SF	2012	ASIA	ERR3664326	Chen et al 2020.	1	0	0	0	1	1		0	0		0
spy00231	ERR3664327	M1global	SF	2012	ASIA	ERR3664327	Chen et al 2020.	1	1	1	1	0	1		1	1		HKU488_like
spy00298	ERR3664328	M1global	SF	2013	ASIA	ERR3664328	Chen et al 2020.	1	1	1	1	0	1		1	1		SP1380_LIKE
spy00440	ERR3664329	M1global	SF	2013	ASIA	ERR3664329	Chen et al 2020.	1	1	1	1	0	1		1	1		HKU488_like
spy00462	ERR3664330	M1global	SF	2013	ASIA	ERR3664330	Chen et al 2020.	1	1	1	1	1	1		0	0		HKU488_like
spy00487	ERR3664331	M1global	SF	2013	ASIA	ERR3664331	Chen et al 2020.	1	1	1	1	0	1		1	1		HKU488_like
spy00495	ERR3664332	M1global	SF	2013	ASIA	ERR3664332	Chen et al 2020.	1	1	1	1	1	1		1	1		HKU488_like
spy00548	ERR3664333	M1global	SF	2014	ASIA	ERR3664333	Chen et al 2020.	1	1	1	1	1	1		1	1		HKU488_like
spy00571	ERR3664334	M1global	SF	2014	ASIA	ERR3664334	Chen et al 2020.	1	1	1	1	1	1		1	1		HKU488_like
spy00725	ERR3664335	M1global	SF	2014	ASIA	ERR3664335	Chen et al 2020.	0	1	1	1	1	1		1	1		HKU488_like
spy00930	ERR3664336	M1global	throat	2014	ASIA	ERR3664336	Chen et al 2020.	0	1	1	1	1	1		1	1		HKU488_like
spy00934	ERR3664337	M1global	SF	2014	ASIA	ERR3664337	Chen et al 2020.	1	0	0	0	1	1		0	0		0
spy01009	ERR3664338	M1global	SF	2015	ASIA	ERR3664338	Chen et al 2020.	1	1	1	1	1	1		1	1		HKU488_like
spy01134	ERR3664339	M1global	SF	2015	ASIA	ERR3664339	Chen et al 2020.	1	1	1	1	1	1		1	1		HKU488_like
spy01148	ERR3664340	M1global	SF	2015	ASIA	ERR3664340	Chen et al 2020.	1	1	1	1	1	1		1	1		HKU488_like
spy01178	ERR3664341	M1global	SF	2015	ASIA	ERR3664341	Chen et al 2020.	1	1	1	1	1	1		1	1		HKU488_like
spy01240	ERR3664342	M1global	SF	2015	ASIA	ERR3664342	Chen et al 2020.	1	1	1	1	1	1		1	1		HKU488_like
spy01266	ERR3664343	M1global	SF	2015	ASIA	ERR3664343	Chen et al 2020.	1	0	0	0	1	1		0	0		0
spy01291	ERR3664344	M1global	SF	2015	ASIA	ERR3664344	Chen et al 2020.	1	1	1	1	0	1		1	1		HKU488_like
spy01449	ERR3664345	M1global	SF	2015	ASIA	ERR3664345	Chen et al 2020.	1	1	1	1	0	Stops		1	1		HKU488_like
spy01480	ERR3664346	M1global	SF	2015	ASIA	ERR3664346	Chen et al 2020.	1	1	1	1	1	1		1	1		HKU488_like
spy01520	ERR3664347	M1global	SF	2014	ASIA	ERR3664347	Chen et al 2020.	1	1	1	1	1	1		1	1		HKU488_like
spy01719	ERR3664348	M1global	SF	2015	ASIA	ERR3664348	Chen et al 2020.	1	1	1	1	1	1		1	1		HKU488_like
spy01732	ERR3664349	M1global	SF	2015	ASIA	ERR3664349	Chen et al 2020.	1	1	1	1	1	1		1	1		HKU488_like
spy01775	ERR3664350	M1global	SF	2015	ASIA	ERR3664350	Chen et al 2020.	1	1	1	1	0	1		1	1		HKU488_like
spy01970	ERR3664351	M1global	SF	2015	ASIA	ERR3664351	Chen et al 2020.	1	1	1	1	1	1		1	1		SP1380_LIKE
spy01973	ERR3664352	M1global	SF	2015	ASIA	ERR3664352	Chen et al 2020.	1	1	1	1	1	1		1	1		HKU488_like
spy01976	ERR3664353	M1global	throat	2015	ASIA	ERR3664353	Chen et al 2020.	1	1	1	1	1	1		1	1		HKU488_like
spy01989	ERR3664354	M1global	throat	2015	ASIA	ERR3664354	Chen et al 2020.	1	1	1	1	1	1		0	0		HKU488_like
spy01998	ERR3664355	M1global	SF	2015	ASIA	ERR3664355	Chen et al 2020.	1	1	1	1	1	1		0	0		HKU488_like
spy02069	ERR3664356	M1global	SF	2016	ASIA	ERR3664356	Chen et al 2020.	1	1	1	1	0	1		1	1		HKU488_like
spy02075	ERR3664357	M1global	SF	2016	ASIA	ERR3664357	Chen et al 2020.	1	1	1	1	0	1		1	1		HKU488_like
spy02076	ERR3664358	M1global	SF	2016	ASIA	ERR3664358	Chen et al 2020.	1	1	1	1	1	1		1	1		HKU488_like
SRR1146880	MGAS1279	M1global	iGAS	1989	Scandanavia	SRR1146880	Nasser et al 2014.	PARTIAL	0	0	0	1	1		0	0		0
SRR1147011	MGAS1520	M1global	iGAS	1987	Europe	SRR1147011	Nasser et al 2014.	1	0	0	0	1	1		0	0		0
SRR1147016	MGAS1526	M1global	iGAS	1988	Europe	SRR1147016	Nasser et al 2014.	1	0	0	0	1	1		0	0		0
SRR1147037	MGAS1553	M1global	iGAS	1989	Europe	SRR1147037	Nasser et al 2014.	PARTIAL	0	0	0	1	1		0	0		0
SRR1147038	MGAS1554	M1global	iGAS	1989	Europe	SRR1147038	Nasser et al 2014.	1	0	0	0	1	1		0	0		0
SRR1147079	MGAS25592	M1global	iGAS	2000	USA, MN	SRR1147079	Nasser et al 2014.	1	0	0	0	1	1		0	0		0
SRR1147123	MGAS5376	M1global	iGAS	1989	Scandanavia	SRR1147123	Nasser et al 2014.	PARTIAL	0	0	0	1	1		0	0		0
SRR1147134	MGAS5387	M1global	iGAS	1989	Scandanavia	SRR1147134	Nasser et al 2014.	PARTIAL	0	0	0	1	1		0	0		0
SRR1147164	MGAS5417	M1global	iGAS	1990	Scandanavia	SRR1147164	Nasser et al 2014.	1	0	0	0	1	1		0	0		0
SRR1147275	MGAS5534	M1global	throat	1995	Scandanavia	SRR1147275	Nasser et al 2014.	PARTIAL	0	0	0	1	0		0	0		0
SRR1147345	MGAS5606	M1global	throat	1996	Scandanavia	SRR1147345	Nasser et al 2014.	1	0	0	0	1	0		0	0		0
SRR1147348	MGAS5609	M1global	throat	1996	Scandanavia	SRR1147348	Nasser et al 2014.	0	0	0	0	1	1		0	0		0
SRR1147393	MGAS5655	M1global	iGAS	1996	Scandanavia	SRR1147393	Nasser et al 2014.	1	0	0	0	1	1		0	0		0
SRR1147436	MGAS5702	M1global	throat	1997	Scandanavia	SRR1147436	Nasser et al 2014.	PARTIAL	0	0	0	1	1		0	0		0
SRR1147517	MGAS5779	M1global	iGAS	1997	Scandanavia	SRR1147517	Nasser et al 2014.	PARTIAL	0	0	0	1	1		0	0		0
SRR1147609	MGAS6573	M1global	iGAS	1997	North America	SRR1147609	Nasser et al 2014.	1	0	0	0	1	1		0	0		0
SRR1147688	MGAS6727	M1global	iGAS	1998	Scandanavia	SRR1147688	Nasser et al 2014.	1	0	0	0	1	Contig		0	0		0
SRR1147697	MGAS6738	M1global	iGAS	1998	Scandanavia	SRR1147697	Nasser et al 2014.	1	0	0	0	1	1		0	0		0
SRR1147699	MGAS6854	M1global	throat	1994	Scandanavia	SRR1147699	Nasser et al 2014.	1	0	0	0	1	Contig		0	0		0
SRR1147712	MGAS6872	M1global	throat	1994	Scandanavia	SRR1147712	Nasser et al 2014.	PARTIAL	0	0	0	1	Contig		0	0		0
SRR1147745	MGAS6926	M1global	throat	1995	Scandanavia	SRR1147745	Nasser et al 2014.	1	0	0	0	1	Contig		0	0		0
SRR1147748	MGAS6931	M1global	throat	1995	Scandanavia	SRR1147748	Nasser et al 2014.	1	0	0	0	1	1		0	0		0
SRR1147767	MGAS6958	M1global	throat	1995	Scandanavia	SRR1147767	Nasser et al 2014.	PARTIAL	0	0	0	1	1		0	0		0
SRR1147782	MGAS6974	M1global	throat	1995	Scandanavia	SRR1147782	Nasser et al 2014.	1	0	0	0	1	1		0	0		0
SRR1147829	MGAS7030	M1global	throat	1996	Scandanavia	SRR1147829	Nasser et al 2014.	1	0	0	0	1	1		0	0		0
SRR1147863	MGAS7070	M1global	throat	1996	Scandanavia	SRR1147863	Nasser et al 2014.	1	0	0	0	1	Contig		0	0		0
SRR1147890	MGAS7105	M1global	throat	1996	Scandanavia	SRR1147890	Nasser et al 2014.	1	0	0	0	1	1		0	0		0
SRR1147989	MGAS7226	M1global	throat	1996	Scandanavia	SRR1147989	Nasser et al 2014.	PARTIAL	0	0	0	1	1		0	0		0
SRR1148045	MGAS7321	M1global	throat	1997	Scandanavia	SRR1148045	Nasser et al 2014.	PARTIAL	0	0	0	1	Contig		0	0		0
SRR1148061	MGAS23823	M1global	iGAS	1988	Scandanavia	SRR1148061	Nasser et al 2014.	0	0	0	0	1	Contig		0	0		0
SRR1148064	MGAS23826	M1global	iGAS	1993	Scandanavia	SRR1148064	Nasser et al 2014.	PARTIAL	0	0	0	1	1		0	0		0
SRR1148079	MGAS23841	M1global	iGAS	1998	Scandanavia	SRR1148079	Nasser et al 2014.	1	0	0	0	1	1		0	0		0
SRR1148080	MGAS23842	M1global	iGAS	1999	Scandanavia	SRR1148080	Nasser et al 2014.	1	0	0	0	1	1		0	0		0
SRR1148132	MGAS23896	M1global	iGAS	2002	North America	SRR1148132	Nasser et al 2014.	1	0	0	0	1	0		0	0		0
SRR1148139	MGAS23903	M1global	iGAS	2002	North America	SRR1148139	Nasser et al 2014.	1	0	0	0	0	Contig		0	0		0
SRR1148149	MGAS23913	M1global	iGAS	2003	North America	SRR1148149	Nasser et al 2014.	PARTIAL	0	0	0	1	Contig		0	0		0
SRR1148153	MGAS23917	M1global	iGAS	2003	North America	SRR1148153	Nasser et al 2014.	1	0	0	0	1	1		0	0		0
SRR1148160	MGAS23924	M1global	iGAS	2003	North America	SRR1148160	Nasser et al 2014.	0	0	0	0	1	1		0	0		0
SRR1148183	MGAS23947	M1global	iGAS	2003	North America	SRR1148183	Nasser et al 2014.	PARTIAL	0	0	0	1	1		0	0		0
SRR1148239	MGAS24003	M1global	iGAS	2003	North America	SRR1148239	Nasser et al 2014.	1	0	0	0	1	1		0	0		0
SRR1148250	MGAS24014	M1global	iGAS	2003	North America	SRR1148250	Nasser et al 2014.	PARTIAL	0	0	0	1	1		0	0		0
SRR1148252	MGAS24016	M1global	iGAS	2003	North America	SRR1148252	Nasser et al 2014.	1	0	0	0	1	1		0	0		0
SRR1148289	MGAS24054	M1global	iGAS	2004	North America	SRR1148289	Nasser et al 2014.	1	0	0	0	1	Contig		0	0		0
SRR1148382	MGAS24149	M1global	iGAS	2002	North America	SRR1148382	Nasser et al 2014.	1	0	0	0	1	1		0	0		0
SRR1148465	MGAS24250	M1global	iGAS	2009	North America	SRR1148465	Nasser et al 2014.	0	0	0	0	1	Contig		0	0		0
SRR1148494	MGAS24279	M1global	iGAS	2002	North America	SRR1148494	Nasser et al 2014.	0	0	0	0	1	1		0	0		0
SRR1148627	MGAS24413	M1global	iGAS	2003	North America	SRR1148627	Nasser et al 2014.	1	0	0	0	1	1		0	0		0
SRR1148717	MGAS24503	M1global	iGAS	2004	North America	SRR1148717	Nasser et al 2014.	PARTIAL	0	0	0	1	1		0	0		0
SRR1148812	MGAS24650	M1global	iGAS	2009	Scandanavia	SRR1148812	Nasser et al 2014.	1	0	0	0	1	1		0	0		0
SRR1148820	MGAS24658	M1global	iGAS	2009	Scandanavia	SRR1148820	Nasser et al 2014.	PARTIAL	0	0	0	1	1		0	0		0
SRR1148893	MGAS24735	M1global	iGAS	1997	Scandanavia	SRR1148893	Nasser et al 2014.	1	0	0	0	1	1		0	0		0
SRR1148899	MGAS24741	M1global	iGAS	1998	Scandanavia	SRR1148899	Nasser et al 2014.	PARTIAL	0	0	0	1	1		0	0		0
SRR1148996	MGAS24841	M1global	iGAS	2007	Scandanavia	SRR1148996	Nasser et al 2014.	1	0	0	0	1	1		0	0		0
SRR1149014	MGAS24859	M1global	iGAS	2008	Scandanavia	SRR1149014	Nasser et al 2014.	1	0	0	0	1	1		0	0		0
SRR1149075	MGAS24925	M1global	iGAS	2009	Scandanavia	SRR1149075	Nasser et al 2014.	1	0	0	0	1	1		1	1		0
SRR1150237	MGAS26129	M1global	iGAS	2009	Scandanavia	SRR1150237	Nasser et al 2014.	1	0	0	0	1	1		0	0		0
SRR11659685	20191426	M1uk	iGAS	2018	North America	SRR11659685	Chochua et al 2017.	1	0	0	0	1	1		0	0		0
SRR11659686	20190915	M1uk	iGAS	2018	North America	SRR11659686	Chochua et al 2017.	1	0	0	0	1	1		0	0		0
SRR11659687	20185573	M1uk	iGAS	2018	North America	SRR11659687	Chochua et al 2017.	1	0	1	1	1	1		0	0		0
SRR5853336	20161865	M1uk	iGAS	2016	North America	SRR5853336	Chochua et al 2017.	1	0	0	0	1	1		0	0		0
SRR5853606	SRR5853606	M1global	iGAS	2015	North America	SRR5853606	Chochua et al 2017.	1	0	0	0	1	1		0	0		0
SRR5853772	SRR5853772	M1global	iGAS	2015	North America	SRR5853772	Chochua et al 2017.	1	0	0	0	1	1		0	0		0
SRR5853795	SRR5853795	M1global	iGAS	2015	North America	SRR5853795	Chochua et al 2017.	1	0	0	0	1	1		0	0		0
SRR5853876	SRR5853876	M1global	iGAS	2015	North America	SRR5853876	Chochua et al 2017.	1	0	0	0	1	1		0	0		0
SRR5854201	SRR5854201	M1global	iGAS	2015	North America	SRR5854201	Chochua et al 2017.	1	0	0	0	1	0		0	0		0
SRR5858371	SRR5858371	M1global	iGAS	2015	North America	SRR5858371	Chochua et al 2017.	1	0	0	0	1	1		0	0		0
SRR5858461	SRR5858461	M1global	iGAS	2015	North America	SRR5858461	Chochua et al 2017.	1	0	0	0	1	1		0	0		0
SRR6834819	20163230	M1uk	iGAS	2016	North America	SRR6834819	Chochua et al 2017.	1	0	0	0	1	1		0	0		0
SRR6835027	20163759	M1uk	iGAS	2016	North America	SRR6835027	Chochua et al 2017.	1	0	0	0	1	1		0	0		0
SRR6835321	20163766	M1uk	iGAS	2016	North America	SRR6835321	Chochua et al 2017.	1	0	0	0	1	1		0	0		0
SRR6835556	20163247	M1uk	iGAS	2016	North America	SRR6835556	Chochua et al 2017.	1	0	0	0	1	1		0	0		0
SRR6835671	20164844	M1uk	iGAS	2016	North America	SRR6835671	Chochua et al 2017.	1	0	0	0	1	1		0	0		0
SRR6839923	20171285	M1global	iGAS	2016	North America	SRR6839923	Chochua et al 2017.	1	0	0	0	1	1		0	0		0
SRR6840212	20171243	M1uk	iGAS	2017	North America	SRR6840212	Chochua et al 2017.	1	0	0	0	1	1		0	0		0
SRR6844676	20174151	M1global	iGAS	2017	North America	SRR6844676	Chochua et al 2017.	1	0	0	0	1	1		0	0		0
SRR6848402	20175841	M1global	iGAS	2017	North America	SRR6848402	Chochua et al 2017.	1	0	0	0	1	1		0	0		0
SRR6848609	20176277	M1uk	iGAS	2017	North America	SRR6848609	Chochua et al 2017.	1	1	1	1	1	1		0	0		HKU488_like
SRR6848741	20175326	M1global	iGAS	2017	North America	SRR6848741	Chochua et al 2017.	0	0	0	0	1	1		0	0		0
SRR7707347	20182645	M1global	iGAS	2017	North America	SRR7707347	Chochua et al 2017.	1	0	0	0	1	1		0	0		0
SRR7707439	20181053	M1global	iGAS	2017	North America	SRR7707439	Chochua et al 2017.	1	0	0	0	1	1		0	0		0
Footnotes
& Refer to next tab for references
$ "Partial" refers to contig break within assembly. Gene likely to be present.
NA; Not available

## Sheet: References
Rümke et al 2020.	Lancet Infect Dis. 2020 May;20(5):539-540. doi: 10.1016/S1473-3099(20)30278-4. PMID: 32359464
Chalker et al 2017.	BMC Genomics. 2017 Mar 10;18(1):224. doi: 10.1186/s12864-017-3603-z. PMID: 28283023
Lynskey et al 2020.	Lancet Infect Dis. 2019 Nov;19(11):1209-1218. doi: 10.1016/S1473-3099(19)30446-3. PMID: 31519541
Ben Zakour et al 2015.	Sci Rep. 2015 Nov 2;5:15877. doi: 10.1038/srep15877. PMID: 26522788
Kapatai et al 2017.	PeerJ. 2017 Apr 27;5:e3226. doi: 10.7717/peerj.3226. PMID: 28462035
Sharma et al 2019.	J Hosp Infect. 2019 Sep;103(1):21-26. doi: 10.1016/j.jhin.2019.07.003. PMID: 31283948
Chen et al 2020.	Int J Infect Dis. 2020 Sep;98:305-314. doi: 10.1016/j.ijid.2020.06.053. PMID: 32562850
Turner et al 2017.	Sci Rep. 2017 Aug 17;7(1):8554. doi: 10.1038/s41598-017-08914-x. PMID: 28819111
Zheng et al 2013.	Genome Announc. 2013 Jan;1(1):e00149-12. doi: 10.1128/genomeA.00149-12. PMID: 23405303
Miyoshi-Akiyama et al 2012.	J Bacteriol. 2012 Oct;194(19):5466. doi: 10.1128/JB.01265-12. PMID: 22965090
Ibrahim et al 2016.	PLoS One. 2016 Dec 15;11(12):e0168177. doi: 10.1371/journal.pone.0168177. PMID: 27977735
Yoshida et al 2015.	Genome Announc. 2015 Apr 16;3(2):e00221-15. doi: 10.1128/genomeA.00221-15. PMID: 25883280
Sichtig et al 2019.	Nat Commun. 2019 Jul 25;10(1):3313. doi: 10.1038/s41467-019-11306-6. PMID: 31346170
Coppens et al 2019.	Genome Biol Evol. 2019 May 1;11(5):1432-1439. doi: 10.1093/gbe/evz093. PMID: 31065672
Tagini et al 2017.	Eur J Clin Microbiol Infect Dis. 2017 Jul;36(7):1173-1180. doi: 10.1007/s10096-017-2905-z. PMID: 28124734
Störmer et al 2012.	Vox Sang. 2012 Jan;102(1):22-31. doi: 10.1111/j.1423-0410.2011.01510.x. Epub 2011 Jul 7. PMID: 21732948
Babbar et al 2019.	J Microbiol. 2019 Jul;57(7):626-636. doi: 10.1007/s12275-019-8648-z. Epub 2019 Jun 27. PMID: 31054134
Rosinski-Chupin et al 2019.	BMC Genomics. 2019 Mar 22;20(1):236. doi: 10.1186/s12864-019-5613-5. PMID: 30902048
Fiebig et al 2015.	Int J Med Microbiol. 2015 Sep;305(6):532-43. doi: 10.1016/j.ijmm.2015.06.002. PMID: 26129624
Davies et al 2019.	Nat Genet. 2019 Jun;51(6):1035-1043. doi: 10.1038/s41588-019-0417-8. Epub 2019 May 27. PMID: 31133745
Nasser et al 2014.	Proc Natl Acad Sci U S A. 2014 Apr 29;111(17):E1768-76. doi: 10.1073/pnas.1403138111. PMID: 24733896
Chochua et al 2017.	mBio. 2017 Sep 19;8(5):e01422-17. doi: 10.1128/mBio.01422-17. PMID: 28928212
BioProject	https://www.ncbi.nlm.nih.gov/bioproject/
