# Supplementary material for: Detection of Streptococcus pyogenes M1UK in Australia and characterization of the mutation driving enhanced expression of superantigen SpeA
Source: Nat Commun. 2023 Feb 24;14:1051. doi: 10.1038/s41467-023-36717-4 (PMC9951164; doi:10.1038/s41467-023-36717-4)
Supplement: Supplementary file 6 — Source Data [file 41467_2023_36717_MOESM6_ESM.xlsx]

## Sheet: Fig.1a
Year	M1global(%)	M1uk(%)
2005	100	0
2006	100	0
2007	100	0
2008	100	0
2009	100	0
2010	100	0
2011	100	0
2012	100	0
2013	80	20
2014	70	30
2015	100	0
2016	54.5455	45.4545
2017	38.1818	61.8182
2018	25	75
2019	28.3333	71.6667
2020	43.75	56.25

## Sheet: Fig.1d
locus_tag	names	product	1380	1384	1448	HKU488	1426
SP5448_RS00285	adhE	bifunctional acetaldehyde-CoA/alcohol dehydrogenase	0.289568	-0.317762	1.11276	-0.531141	0.34844
SP5448_RS00460	SP5448_RS00460	NA	1.18445	0.780108	0.539617	0.40601	0.0999655
SP5448_RS00795	SP5448_RS00795	V-type ATPase subunit	1.04273	0.327199	0.480866	0.656014	1.23027
SP5448_RS00800	SP5448_RS00800	V-type ATP synthase subunit F	1.14758	0.604993	0.776741	0.923709	1.37865
SP5448_RS00805	SP5448_RS00805	V-type ATP synthase subunit A	1.08	0.313395	0.51084	0.573058	1.52934
SP5448_RS00810	SP5448_RS00810	V-type ATP synthase subunit B	1.10216	0.305333	0.598565	0.642246	1.73322
SP5448_RS00815	SP5448_RS00815	V-type ATP synthase subunit D	1.00229	0.0539027	0.527549	0.304264	1.73986
SP5448_RS00845	SP5448_RS00845	nicotine adenine dinucleotide glycohydrolase	-1.2112	-0.505787	-0.939201	-0.478316	-0.54522
SP5448_RS00850	SP5448_RS00850	NAD glycohydrolase inhibitor	-1.27471	-0.604566	-1.04288	-0.491676	-0.588018
SP5448_RS00855	slo	cholesterol-dependent cytolysin streptolysin O	-1.22574	-0.559918	-1.0456	-0.581764	-0.591872
SP5448_RS00925	SP5448_RS00925	glycine betaine/L-proline ABC transporter ATP-binding protein	1.01952	0.658442	0.683238	0.297119	0.764943
SP5448_RS00930	SP5448_RS00930	ABC transporter permease/substrate binding protein	1.00459	0.656573	0.707773	0.311984	0.779785
SP5448_RS01045	SP5448_RS01045	helix-turn-helix domain-containing protein	3.21801	3.84244	2.89517	3.41744	3.52522
SP5448_RS01175	SP5448_RS01175	carbohydrate ABC transporter permease	0.822127	0.680374	1.1472	0.61002	1.00223
SP5448_RS01180	SP5448_RS01180	DUF624 domain-containing protein	0.842439	0.351184	1.12849	0.362519	0.811371
SP5448_RS01600	SP5448_RS01600	Crp/Fnr family transcriptional regulator	1.14863	1.02418	0.800061	0.155184	0.185596
SP5448_RS01605	SP5448_RS01605	MFS transporter	-1.69822	-1.00663	-0.97944	-0.205037	-0.548214
SP5448_RS01610	glA	aquaporin family protein	-2.64578	-2.35345	-2.31579	-0.265908	-0.310661
SP5448_RS02425	SP5448_RS02425	heavy-metal-associated domain-containing protein	0.506463	0.0968636	1.02582	0.0609523	0.0485291
SP5448_RS02435	SP5448_RS02435	PTS sugar transporter subunit IIA	-0.759426	-0.235767	1.62606	-0.40805	0.621235
SP5448_RS02440	SP5448_RS02440	PTS sugar transporter subunit IIB	-0.464765	-0.386155	1.93167	-0.196523	0.95793
SP5448_RS02445	SP5448_RS02445	PTS galactitol transporter subunit IIC	0.66464	-0.150018	2.93616	0.113909	1.3839
SP5448_RS02450	lacA	galactose-6-phosphate isomerase subunit LacA	1.91655	0.180694	3.51858	0.640615	1.8563
SP5448_RS02455	lacB	galactose-6-phosphate isomerase subunit LacB	1.93965	0.276217	3.67743	0.452948	1.8944
SP5448_RS02465	lacD	tagatose-bisphosphate aldolase	2.18278	0.201116	3.83023	0.356758	2.21356
SP5448_RS02485	SP5448_RS02485	DegV family protein	-1.02195	-0.47706	-0.350894	-0.375052	-0.615068
SP5448_RS02550	SP5448_RS02550	NAD(P)/FAD-dependent oxidoreductase	1.95818	2.10723	2.65495	2.23215	0.163198
SP5448_RS02555	SP5448_RS02555	helix-turn-helix domain-containing protein	2.22883	1.82286	2.38535	2.05115	0.154565
SP5448_RS02560	fsa	fructose-6-phosphate aldolase	1.3141	0.870296	1.19743	1.13885	-0.112217
SP5448_RS02800	cysK	cysteine synthase A	-0.479529	-0.125482	-1.06214	-0.378016	-0.524025
SP5448_RS02905	SP5448_RS02905	glycoside hydrolase family 1 protein	0.719516	0.147829	1.34311	0.148338	0.252015
SP5448_RS02915	SP5448_RS02915	sugar ABC transporter permease	0.917269	0.362303	1.80016	0.522785	0.640973
SP5448_RS02920	SP5448_RS02920	carbohydrate ABC transporter permease	0.980519	0.298636	1.87449	0.539695	0.647962
SP5448_RS02925	SP5448_RS02925	extracellular solute-binding protein	1.13093	0.479503	2.08103	0.564322	0.834997
SP5448_RS03095	SP5448_RS03095	GNAT family N-acetyltransferase	1.21643	-0.162484	2.20284	0.0986991	1.21062
SP5448_RS03100	argF	ornithine carbamoyltransferase	2.1287	0.0680709	2.76846	0.428762	1.67455
SP5448_RS03105	SP5448_RS03105	YfcC family protein	3.62617	0.64445	4.19722	0.54782	3.13206
SP5448_RS03110	SP5448_RS03110	Sapep family Mn(2+)-dependent dipeptidase	3.81832	0.644919	4.4644	0.272331	3.39883
SP5448_RS03115	arcC	carbamate kinase	4.01288	0.820507	4.8284	0.274803	3.66773
SP5448_RS03370	SP5448_RS03370	phage antirepressor KilAC domain-containing protein	1.38269	0.387794	-0.163531	2.79935	0.136756
SP5448_RS03400	SP5448_RS03400	hypothetical protein	1.01939	0.211327	0.00372387	2.69426	0.439842
SP5448_RS03415	SP5448_RS03415	hypothetical protein	1.1577	0.148145	0.0108173	2.93174	0.223395
SP5448_RS03420	SP5448_RS03420	hypothetical protein	1.40908	0.234259	0.117261	3.13951	0.267948
SP5448_RS03425	SP5448_RS03425	hypothetical protein	1.20047	0.00755773	-0.392295	2.92897	-0.0682554
SP5448_RS03430	SP5448_RS03430	recombinase RecT	1.31811	0.15078	-0.0058635	2.99749	0.0749747
SP5448_RS03440	SP5448_RS03440	hypothetical protein	1.30794	0.12647	-0.200299	2.92462	-0.0739393
SP5448_RS03445	SP5448_RS03445	hypothetical protein	1.5059	0.273062	0.12103	3.22809	0.261981
SP5448_RS03450	SP5448_RS03450	hypothetical protein	1.59736	0.135687	0.114535	3.00496	0.387398
SP5448_RS03455	SP5448_RS03455	SAM-dependent DNA methyltransferase	1.12868	0.102244	-0.115045	2.57298	1.566
SP5448_RS03500	SP5448_RS03500	terminase	-1.36327	-0.403877	-0.903342	-0.631908	-0.812773
SP5448_RS03510	SP5448_RS03510	phage major capsid protein	-1.03402	-0.707973	-0.991099	-0.270944	-0.638758
SP5448_RS03535	SP5448_RS03535	hypothetical protein	-0.813229	-0.85963	-3.90737	0.396176	-0.485827
SP5448_RS03570	SP5448_RS03570	DUF1617 family protein	1.63781	0.00523642	0.432432	2.69365	1.8699
SP5448_RS03595	SP5448_RS03595	glucosaminidase domain-containing protein	1.20876	0.0549887	-0.540915	1.87309	2.42298
SP5448_RS03600	SP5448_RS03600	hypothetical protein	-2.02612	-1.08379	-1.59997	-0.93928	-1.3617
SP5448_RS03605	sda3	streptodornase Sda3	-1.94582	-1.11343	-1.42792	-0.986293	-1.30391
SP5448_RS03610	SP5448_RS03610	hypothetical protein	3.0702	-0.109002	-0.222714	3.3619	0.227125
SP5448_RS03970	SP5448_RS03970	MFS transporter	1.7612	0.758265	0.87607	-0.0926428	1.37134
SP5448_RS04020	SP5448_RS04020	BglG family transcription antiterminator	0.409919	0.0361122	1.05816	0.174296	0.549639
SP5448_RS04025	SP5448_RS04025	PTS sugar transporter subunit IIB	0.670425	0.172471	1.10542	0.330071	0.420653
SP5448_RS04040	SP5448_RS04040	PTS sugar transporter subunit IIC	0.390462	0.0132468	1.18032	0.251784	0.787242
SP5448_RS04045	SP5448_RS04045	amino acid ABC transporter ATP-binding protein	-1.10982	-0.233712	-1.00645	-0.112279	-0.414737
SP5448_RS04050	SP5448_RS04050	ABC transporter permease subunit	-1.06292	-0.255151	-0.988334	-0.0805122	-0.397373
SP5448_RS04100	SP5448_RS04100	alpha-glycosidase	0.354732	0.0309918	1.11148	0.134684	0.460351
SP5448_RS04105	SP5448_RS04105	cyclomaltodextrin glucanotransferase	0.541242	0.097358	1.15654	0.126016	0.540851
SP5448_RS04110	SP5448_RS04110	sugar ABC transporter permease	0.63272	0.124337	1.22122	0.120073	0.653208
SP5448_RS04115	SP5448_RS04115	sugar ABC transporter permease	0.770828	0.112915	1.27248	0.138514	0.787027
SP5448_RS04120	SP5448_RS04120	DUF1189 domain-containing protein	0.833185	0.142005	1.3595	0.102176	0.863184
SP5448_RS04300	SP5448_RS04300	PBSX family phage terminase large subunit	-1.76025	-0.729117	-1.83487	-0.715897	-0.938183
SP5448_RS04305	SP5448_RS04305	phage portal protein	-1.31007	-0.810423	-0.932886	-1.36681	-0.959313
SP5448_RS04310	SP5448_RS04310	minor capsid protein	-1.29787	-1.04735	-1.51645	-1.04953	-0.73274
SP5448_RS04320	SP5448_RS04320	DUF4355 domain-containing protein	-2.04375	-1.21787	-1.24015	-0.581785	-0.858312
SP5448_RS04325	SP5448_RS04325	hypothetical protein	-1.90531	-0.598861	-0.991844	-1.28406	-1.23348
SP5448_RS04335	SP5448_RS04335	hypothetical protein	-2.02515	-0.747142	-1.62585	-2.32922	-0.461415
SP5448_RS04345	SP5448_RS04345	hypothetical protein	-1.87885	-0.780192	-1.26215	-1.63525	-0.514364
SP5448_RS04350	SP5448_RS04350	DUF5072 family protein	-2.09249	-1.0026	-1.36523	-2.68602	-1.21069
SP5448_RS04355	SP5448_RS04355	phage major tail protein%2C TP901-1 family	-1.84704	-0.793187	-0.678873	-1.84416	-1.1575
SP5448_RS04370	SP5448_RS04370	tail protein	-1.72946	-0.427563	-0.928243	-0.921648	-0.57823
SP5448_RS04375	SP5448_RS04375	phage tail family protein	-1.7867	-0.317793	-1.29672	-1.29184	-0.743603
SP5448_RS04380	SP5448_RS04380	phage tail protein	-1.65819	-0.919515	-1.51589	-1.50307	-0.74006
SP5448_RS04385	SP5448_RS04385	hypothetical protein	-1.2619	-0.423314	-1.01977	-1.18748	-0.229697
SP5448_RS04420	SP5448_RS04420	hypothetical protein	-1.52169	0.0868505	-0.404519	-1.54482	-0.0608558
SP5448_RS04430	SP5448_RS04430	hypothetical protein	1.83478	-0.346389	-1.33755	1.92154	-0.584968
SP5448_RS04435	speA	streptococcal pyrogenic exotoxin SpeA	2.21212	1.93304	1.97602	-0.726004	-0.143463
SP5448_RS04520	SP5448_RS04520	sodium:alanine symporter family protein	1.10293	0.811589	0.662893	0.334346	0.927231
SP5448_RS04850	SP5448_RS04850	oxaloacetate decarboxylase subunit alpha	1.07917	0.16699	0.941156	0.241885	0.526162
SP5448_RS05805	SP5448_RS05805	amidase	1.14871	0.415358	0.55866	-0.146786	0.859227
SP5448_RS05810	SP5448_RS05810	orotate phosphoribosyltransferase	1.24487	0.363644	0.493393	-0.259558	0.892764
SP5448_RS05815	pyrF	orotidine-5'-phosphate decarboxylase	1.14033	0.264082	0.403456	-0.300664	0.782704
SP5448_RS05940	SP5448_RS05940	5'-nucleotidase C-terminal domain-containing protein	-0.681322	-1.24159	-0.024108	0.0233519	-0.282308
SP5448_RS06050	SP5448_RS06050	cation transporter	1.11572	0.926715	0.75859	0.194407	0.492842
SP5448_RS06095	carB	carbamoyl-phosphate synthase large subunit	1.64873	0.622994	1.06035	-0.0413513	1.27063
SP5448_RS06100	carA	glutamine-hydrolyzing carbamoyl-phosphate synthase small subunit	1.55505	0.555829	0.967745	-0.0842363	1.17193
SP5448_RS06105	SP5448_RS06105	aspartate carbamoyltransferase catalytic subunit	1.51548	0.53918	0.898458	-0.0945528	1.1439
SP5448_RS06110	SP5448_RS06110	uracil permease	1.48247	0.530481	0.823396	-0.188119	1.1024
SP5448_RS06115	pyrR	bifunctional pyr operon transcriptional regulator/uracil phosphoribosyltransferase PyrR	1.59999	0.542617	0.76994	-0.148263	1.01316
SP5448_RS06700	SP5448_RS06700	PTS mannose/fructose/sorbose/N-acetylgalactosamine transporter subunit IIC	0.400774	0.11055	1.14016	0.329778	0.341382
SP5448_RS06705	SP5448_RS06705	PTS mannose/fructose/sorbose transporter family subunit IID	0.658119	0.450935	1.24605	0.510315	0.311593
SP5448_RS06900	SP5448_RS06900	glycoside hydrolase family 1 protein	-1.35011	-0.423026	-0.270237	-1.66904	-0.0986349
SP5448_RS06905	SP5448_RS06905	PTS beta-glucoside transporter subunit IIBCA	-1.75459	-0.68772	-0.540628	-1.98519	-0.116935
SP5448_RS06910	SP5448_RS06910	PRD domain-containing protein	-2.58711	-1.13095	-0.985259	-2.52603	-0.222917
SP5448_RS07000	SP5448_RS07000	hypothetical protein	1.10068	0.379212	0.668527	0.531272	0.750237
SP5448_RS07505	lctO	L-lactate oxidase	-1.1601	-0.722644	0.0602038	-0.359645	0.00265547
SP5448_RS08015	lacG	6-phospho-beta-galactosidase	0.399116	0.435123	1.1768	0.471686	0.690204
SP5448_RS08020	SP5448_RS08020	PTS transporter subunit EIIC	0.358543	0.442148	1.16339	0.471751	0.661128
SP5448_RS08025	SP5448_RS08025	PTS lactose/cellobiose transporter subunit IIA	0.210011	0.406419	1.07715	0.489861	0.663987
SP5448_RS08030	lacD	tagatose-bisphosphate aldolase	0.331706	0.487911	1.30004	0.509529	0.832297
SP5448_RS08035	SP5448_RS08035	tagatose-6-phosphate kinase	0.194894	0.439394	1.3975	0.274791	0.980366
SP5448_RS08040	lacB	galactose-6-phosphate isomerase subunit LacB	0.0592903	0.273893	1.37887	0.0385571	0.968663
SP5448_RS08045	lacA	galactose-6-phosphate isomerase subunit LacA	-0.0941775	0.205429	1.32342	-0.0191777	0.937132
SP5448_RS08220	SP5448_RS08220	pullulanase	1.00935	0.220215	1.00672	0.430846	0.690418
SP5448_RS08255	SP5448_RS08255	collagen-like protein	-1.23156	-0.676677	-0.658049	-0.588314	-0.38975
SP5448_RS08265	SP5448_RS08265	endonuclease/exonuclease/phosphatase family protein	0.637314	0.389808	1.07117	0.402333	0.85462
SP5448_RS08270	SP5448_RS08270	PTS transporter subunit EIIC	0.268414	0.0661883	1.02415	-0.0271261	0.411953
SP5448_RS08385	SP5448_RS08385	YSIRK signal domain/LPXTG anchor domain surface protein	-1.40748	-0.714834	-0.769665	-0.312929	-0.427938
SP5448_RS08390	scpA/B	C5a peptidase ScpA/B	-1.38564	-0.749433	-0.774096	-0.292133	-0.434543
SP5448_RS08400	SP5448_RS08400	lysis inhibitor protein	-1.19733	-0.919186	-0.673253	-0.556976	-0.594516
SP5448_RS08470	SP5448_RS08470	Spi family protease inhibitor	3.91196	0.965997	3.00107	1.5481	3.97427
SP5448_RS08475	speB	cysteine proteinase exotoxin SpeB	3.99606	0.965326	2.93858	1.64427	4.01322
SP5448_RS08485	sdaB	streptodornase B	0.931952	0.421173	1.296	-0.340642	0.719113
SP5448_RS08510	SP5448_RS08510	PTS sugar transporter subunit IIC	0.569646	0.832266	1.45304	0.126647	0.480549
SP5448_RS08515	SP5448_RS08515	PTS sugar transporter subunit IIB	0.153026	1.03179	1.06699	0.0458776	0.576642
SP5448_RS08690	treC	alpha%2Calpha-phosphotrehalase	1.11015	0.584931	1.16325	0.52514	0.633624
SP5448_RS08695	treP	PTS system trehalose-specific EIIBC component	0.277394	0.174763	1.05436	-0.277493	0.331862
SP5448_RS08970	sdaAB	L-serine ammonia-lyase%2C iron-sulfur-dependent%2C subunit beta	-1.24386	-0.248168	-0.623292	-0.219894	-0.546332
SP5448_RS09240	SP5448_RS09240	hypothetical protein	0.173902	-4.18819	-0.189337	0.639766	-0.407326
SP5448_RS09305	SP5448_RS09305	hypothetical protein	1.04407	0.309018	0.161163	1.2235	0.0178702
SP5448_RS09620	SP5448_RS09620	hypothetical protein	1.38666	-0.208061	-0.393874	3.16445	0.0156396
SP5448_RS09635	SP5448_RS09635	hypothetical protein	2.36016	0.457555	1.76278	2.2039	2.08314
SP5448_RS09695	SP5448_RS09695	hypothetical protein	0.580926	-1.03589	-0.0885539	1.84148	-0.242647
SP5448_RS09700	SP5448_RS09700	tagatose-6-phosphate kinase	1.94159	0.0514711	3.63312	0.16447	2.04309
SP5448_RS09725	SP5448_RS09725	hypothetical protein	1.18882	0.225812	1.5329	0.455053	0.992577

## Sheet: Fig.1e
gene	log2FoldChange	sample
glA (GlpF.2)	-2.64578	1380
speA	2.21212	1380
glA (GlpF.2)	-0.265908	HKU488
speA	-0.726004	HKU488
glA (GlpF.2)	-2.31579	1448
speA	1.97602	1448
glA (GlpF.2)	-0.310661	1426
speA	-0.143463	1426
glA (GlpF.2)	-2.35345	1384
speA	1.93304	1384

## Sheet: Fig.2a
Fig.2A: Quantitative real-time PCR of speA transcript abundance in indicated S. pyogenes strains grown in THY medium to an OD600 of ~0.8.
5448	HKU488	SP1380	SP1448	SP1384	SP1426
1.12	1.46	7.19	6.75	5.05	1.24
0.83	0.91	8.67	7.86	4.37	1.13
1.07	1.19	6.66	7.45	6.76	1.35
Relative gene expression was calculated using the threshold cycle (2−ΔΔCT) method with proS as the reference housekeeping gene

## Sheet: Fig.2b
Fig.2B: Immunoblot detection of SpeA, SSA, SpeC and Spd1 expression from indicated M1 and M1uk strains.

## Sheet: Fig.2c
Fig.2C: Quantitative real-time PCR of speA transcript abundance in indicated S. pyogenes strains grown in THY medium to an OD600 of ~0.8.
SP1380	SP1380rofA*	SP1380ssrA*	SP1448	SP1448ssrA*	SP1448rofA*
6.542	8.422	1.479	10.4	2.41	5.941
3.042	5.967	0.977	8.871	1.281	4.439
5.28	3.599	0.727	4.68	0.746	3.229
5.511	5.819	1.352	5.023	1.199	4.524
2.103	3.93	1.354	4.546	0.887	4.929
Relative gene expression was calculated using the threshold cycle (2−ΔΔCT) method with proS as the reference housekeeping gene

## Sheet: Fig.2d
Fig.2D: Immunoblot detection of SpeA, SSA, SpeC and Spd1 expression from indicated M1uk strains and respective isogenic mutant strain.

## Sheet: Fig.2e
Fig.2C: Quantitative real-time PCR of speA transcript abundance in indicated S. pyogenes strains grown in THY medium to an OD600 of ~0.8.
5448	5448ssrA*
1.306	6.815
0.887	8.198
0.864	4.029
1.152	6.821
0.868	4.802
Relative gene expression was calculated using the threshold cycle (2−ΔΔCT) method with proS as the reference housekeeping gene

## Sheet: Fig.2f
Fig.2D: Immunoblot detection of SpeA, SSA, SpeC and Spd1 expression in 5448 and 5448ssrA* isogenic mutant.
#positive control for SSA, SpeC and Spd1 detection

## Sheet: Fig.3a
Isolate	Bin	x	mean_coverage	se_min_coverage	se_max_coverage
SP1380_rofA*	1	2.5	0.507403	0.441445	0.573362
SP1380_rofA*	2	7.5	0.525499	0.470058	0.58094
SP1380_rofA*	3	12.5	0.475318	0.422313	0.528323
SP1380_rofA*	4	17.5	0.477272	0.425407	0.529136
SP1380_rofA*	5	22.5	0.461841	0.402503	0.52118
SP1380_rofA*	6	27.5	0.479148	0.421043	0.537254
SP1380_rofA*	7	32.5	0.474431	0.417859	0.531003
SP1380_rofA*	8	37.5	0.449263	0.39467	0.503856
SP1380_rofA*	9	42.5	0.455506	0.403618	0.507394
SP1380_rofA*	10	47.5	0.453256	0.404215	0.502297
SP1380_rofA*	11	52.5	0.469583	0.423832	0.515334
SP1380_rofA*	12	57.5	0.508521	0.468279	0.548764
SP1380_rofA*	13	62.5	0.556017	0.513467	0.598566
SP1380_rofA*	14	67.5	0.545777	0.507748	0.583805
SP1380_rofA*	15	72.5	0.50466	0.474106	0.535213
SP1380_rofA*	16	77.5	0.489098	0.459807	0.518389
SP1380_rofA*	17	82.5	0.47292	0.449379	0.496462
SP1380_rofA*	18	87.5	0.418614	0.40125	0.435979
SP1380_rofA*	19	92.5	0.428057	0.40526	0.450854
SP1380_rofA*	20	97.5	0.440287	0.414063	0.466511
SP1380_rofA*	21	102.5	0.42551	0.396386	0.454635
SP1380_rofA*	22	107.5	0.427849	0.396292	0.459406
SP1380_rofA*	23	112.5	0.427849	0.396292	0.459406
SP1380_rofA*	24	117.5	0.443324	0.410396	0.476252
SP1380_rofA*	25	122.5	0.399143	0.355261	0.443025
SP1380_rofA*	26	127.5	0.370682	0.322527	0.418838
SP1380_rofA*	27	132.5	0.381775	0.337633	0.425917
SP1380_rofA*	28	137.5	0.425302	0.384756	0.465848
SP1380_rofA*	29	142.5	0.422475	0.384037	0.460912
SP1380_rofA*	30	147.5	0.421537	0.383099	0.459975
SP1380_rofA*	31	152.5	0.458062	0.423785	0.492338
SP1380_rofA*	32	157.5	0.461687	0.419723	0.503651
SP1380_rofA*	33	162.5	0.461687	0.419723	0.503651
SP1380_rofA*	34	167.5	0.514643	0.463093	0.566194
SP1380_rofA*	35	172.5	0.518283	0.467241	0.569325
SP1380_rofA*	36	177.5	0.555874	0.500991	0.610757
SP1380_rofA*	37	182.5	0.555874	0.500991	0.610757
SP1380_rofA*	38	187.5	0.555874	0.500991	0.610757
SP1380_rofA*	39	192.5	0.543713	0.494131	0.593295
SP1380_rofA*	40	197.5	0.562092	0.508419	0.615765
SP1380_rofA*	41	202.5	0.551711	0.503364	0.600058
SP1380_rofA*	42	207.5	0.58909	0.541771	0.636408
SP1380_rofA*	43	212.5	0.567046	0.517116	0.616977
SP1380_rofA*	44	217.5	0.572077	0.523607	0.620548
SP1380_rofA*	45	222.5	0.60239	0.553544	0.651237
SP1380_rofA*	46	227.5	0.588452	0.538401	0.638503
SP1380_rofA*	47	232.5	0.593403	0.546549	0.640257
SP1380_rofA*	48	237.5	0.611662	0.564424	0.658899
SP1380_rofA*	49	242.5	0.801462	0.76293	0.839994
SP1380_rofA*	50	247.5	1.3135	1.26548	1.36152
SP1380_rofA*	51	252.5	1.6063	1.58582	1.62678
SP1380_rofA*	52	257.5	2.0317	1.93504	2.12837
SP1380_rofA*	53	262.5	2.84571	2.80731	2.88412
SP1380_rofA*	54	267.5	3.22138	3.19541	3.24734
SP1380_rofA*	55	272.5	3.412	3.39873	3.42527
SP1380_rofA*	56	277.5	3.46507	3.45215	3.47798
SP1380_rofA*	57	282.5	3.54285	3.53095	3.55475
SP1380_rofA*	58	287.5	3.57924	3.56806	3.59042
SP1380_rofA*	59	292.5	3.59424	3.58342	3.60505
SP1380_rofA*	60	297.5	3.60968	3.59798	3.62139
SP1380_rofA*	61	302.5	3.65141	3.64019	3.66263
SP1380_rofA*	62	307.5	3.68855	3.67726	3.69985
SP1380_rofA*	63	312.5	3.71229	3.70153	3.72304
SP1380_rofA*	64	317.5	3.74506	3.73402	3.7561
SP1380_rofA*	65	322.5	3.77168	3.76152	3.78184
SP1380_rofA*	66	327.5	3.78377	3.77378	3.79376
SP1380_rofA*	67	332.5	3.80167	3.79161	3.81172
SP1380_rofA*	68	337.5	3.81286	3.80292	3.8228
SP1380_rofA*	69	342.5	3.8281	3.81806	3.83813
SP1380_rofA*	70	347.5	3.83535	3.82533	3.84537
SP1380_rofA*	71	352.5	3.84936	3.83956	3.85917
SP1380_rofA*	72	357.5	3.86264	3.85302	3.87226
SP1380_rofA*	73	362.5	3.88255	3.87271	3.8924
SP1380_rofA*	74	367.5	3.90528	3.89551	3.91504
SP1380_rofA*	75	372.5	3.93039	3.92036	3.94041
SP1380_rofA*	76	377.5	3.95151	3.9419	3.96111
SP1380_rofA*	77	382.5	3.96435	3.9549	3.9738
SP1380_rofA*	78	387.5	3.97169	3.96228	3.9811
SP1380_rofA*	79	392.5	3.97496	3.96545	3.98448
SP1380_rofA*	80	397.5	3.98206	3.97247	3.99165
SP1380_rofA*	81	402.5	3.98657	3.97705	3.99609
SP1380_rofA*	82	407.5	3.99483	3.9854	4.00426
SP1380_rofA*	83	412.5	4.01065	4.00135	4.01995
SP1380_rofA*	84	417.5	4.02692	4.0179	4.03593
SP1380_rofA*	85	422.5	4.03861	4.0298	4.04743
SP1380_rofA*	86	427.5	4.04635	4.03791	4.05479
SP1380_rofA*	87	432.5	4.04495	4.03644	4.05345
SP1380_rofA*	88	437.5	4.03639	4.02778	4.045
SP1380_rofA*	89	442.5	4.044	4.03567	4.05233
SP1380_rofA*	90	447.5	4.05138	4.04341	4.05936
SP1380_rofA*	91	452.5	4.05473	4.04694	4.06252
SP1380_rofA*	92	457.5	4.05798	4.05033	4.06563
SP1380_rofA*	93	462.5	4.06116	4.05365	4.06867
SP1380_rofA*	94	467.5	4.06417	4.05679	4.07154
SP1380_rofA*	95	472.5	4.06691	4.0597	4.07412
SP1380_rofA*	96	477.5	4.06635	4.05927	4.07343
SP1380_rofA*	97	482.5	4.05901	4.05174	4.06629
SP1380_rofA*	98	487.5	4.0439	4.03637	4.05142
SP1380_rofA*	99	492.5	4.03728	4.0298	4.04475
SP1380_rofA*	100	497.5	4.03507	4.02766	4.04248
SP1380_rofA*	101	502.5	4.03228	4.02514	4.03942
SP1380_rofA*	102	507.5	4.03329	4.02593	4.04064
SP1380_rofA*	103	512.5	4.03167	4.02428	4.03907
SP1380_rofA*	104	517.5	4.02682	4.01929	4.03435
SP1380_rofA*	105	522.5	4.01801	4.01027	4.02574
SP1380_rofA*	106	527.5	3.99024	3.98211	3.99837
SP1380_rofA*	107	532.5	3.93016	3.91936	3.94096
SP1380_rofA*	108	537.5	3.86429	3.85398	3.87461
SP1380_rofA*	109	542.5	3.81003	3.8004	3.81966
SP1380_rofA*	110	547.5	3.75822	3.74713	3.76931
SP1380_rofA*	111	552.5	3.68503	3.67078	3.69927
SP1380_rofA*	112	557.5	3.538	3.52209	3.55391
SP1380_rofA*	113	562.5	3.4881	3.47545	3.50074
SP1380_rofA*	114	567.5	3.43514	3.41984	3.45043
SP1380_rofA*	115	572.5	3.27881	3.26506	3.29255
SP1380_rofA*	116	577.5	3.14853	3.13575	3.16131
SP1380_rofA*	117	582.5	3.00968	2.98409	3.03526
SP1380_rofA*	118	587.5	2.26003	2.19491	2.32515
SP1380_rofA*	119	592.5	1.86753	1.83039	1.90466
SP1380_rofA*	120	597.5	1.49539	1.46867	1.52211
SP1380_rofA*	121	602.5	1.37756	1.35309	1.40204
SP1380_rofA*	122	607.5	1.29023	1.26962	1.31084
SP1380_rofA*	123	612.5	1.26697	1.25472	1.27922
SP1380_rofA*	124	617.5	1.26127	1.25291	1.26962
SP1380_rofA*	125	622.5	1.25096	1.24551	1.2564
SP1380_rofA*	126	627.5	1.26014	1.25645	1.26383
SP1380_rofA*	127	632.5	1.25825	1.25434	1.26217
SP1380_rofA*	128	637.5	1.27371	1.26939	1.27802
SP1380_rofA*	129	642.5	1.27384	1.26873	1.27895
SP1380_rofA*	130	647.5	1.28012	1.27576	1.28447
SP1380_rofA*	131	652.5	1.28365	1.27968	1.28762
SP1380_rofA*	132	657.5	1.28341	1.28068	1.28615
SP1380_rofA*	133	662.5	1.28486	1.28261	1.28711
SP1380_rofA*	134	667.5	1.28361	1.28169	1.28552
SP1380_rofA*	135	672.5	1.28048	1.27652	1.28443
SP1380_rofA*	136	677.5	1.27811	1.27043	1.28579
SP1380_rofA*	137	682.5	1.27852	1.27127	1.28576
SP1380_rofA*	138	687.5	1.27111	1.26136	1.28086
SP1380_rofA*	139	692.5	1.24933	1.24037	1.25829
SP1380_rofA*	140	697.5	1.24879	1.24121	1.25636
SP1380_rofA*	141	702.5	1.26067	1.25399	1.26735
SP1380_rofA*	142	707.5	1.2755	1.27034	1.28066
SP1380_rofA*	143	712.5	1.29531	1.28804	1.30257
SP1380_rofA*	144	717.5	1.30124	1.29392	1.30856
SP1380_rofA*	145	722.5	1.30771	1.30043	1.31499
SP1380_rofA*	146	727.5	1.30703	1.30086	1.31319
SP1380_rofA*	147	732.5	1.31932	1.316	1.32263
SP1380_rofA*	148	737.5	1.31699	1.3149	1.31908
SP1380_rofA*	149	742.5	1.32655	1.32294	1.33015
SP1380_rofA*	150	747.5	1.33634	1.33253	1.34014
SP1380_rofA*	151	752.5	1.34892	1.34417	1.35367
SP1380_rofA*	152	757.5	1.35111	1.34644	1.35578
SP1380_rofA*	153	762.5	1.38523	1.37608	1.39438
SP1380_rofA*	154	767.5	1.39781	1.38998	1.40564
SP1380_rofA*	155	772.5	1.38706	1.37993	1.39419
SP1380_rofA*	156	777.5	1.39564	1.38626	1.40503
SP1380_rofA*	157	782.5	1.39274	1.38013	1.40535
SP1380_rofA*	158	787.5	1.34042	1.32414	1.3567
SP1380_rofA*	159	792.5	1.323	1.30665	1.33935
SP1380_rofA*	160	797.5	1.32381	1.30131	1.34631
SP1380_rofA*	161	802.5	1.34824	1.32672	1.36975
SP1380_rofA*	162	807.5	1.37529	1.35302	1.39755
SP1380_rofA*	163	812.5	1.40987	1.38725	1.4325
SP1380_rofA*	164	817.5	1.43544	1.41312	1.45775
SP1380_rofA*	165	822.5	1.43727	1.4143	1.46025
SP1380_rofA*	166	827.5	1.45088	1.42775	1.474
SP1380_rofA*	167	832.5	1.46394	1.43954	1.48833
SP1380_rofA*	168	837.5	1.47918	1.4528	1.50556
SP1380_rofA*	169	842.5	1.51665	1.49432	1.53897
SP1380_rofA*	170	847.5	1.54589	1.52872	1.56305
SP1380_rofA*	171	852.5	1.55002	1.53138	1.56866
SP1380_rofA*	172	857.5	1.54804	1.53307	1.56301
SP1380_rofA*	173	862.5	1.54483	1.52975	1.55992
SP1380_rofA*	174	867.5	1.54843	1.5338	1.56306
SP1380_rofA*	175	872.5	1.54838	1.53517	1.56159
SP1380_rofA*	176	877.5	1.5311	1.51896	1.54323
SP1380_rofA*	177	882.5	1.53376	1.52246	1.54507
SP1380_rofA*	178	887.5	1.51666	1.50615	1.52718
SP1380_rofA*	179	892.5	1.49843	1.48688	1.50999
SP1380_rofA*	180	897.5	1.48219	1.46818	1.49621
SP1380_rofA*	181	902.5	1.46803	1.45574	1.48033
SP1380_rofA*	182	907.5	1.45658	1.44207	1.4711
SP1380_rofA*	183	912.5	1.41623	1.40112	1.43133
SP1380_rofA*	184	917.5	1.41766	1.40119	1.43413
SP1380_rofA*	185	922.5	1.40604	1.3915	1.42058
SP1380_rofA*	186	927.5	1.40288	1.38967	1.41609
SP1380_rofA*	187	932.5	1.3827	1.37036	1.39505
SP1380_rofA*	188	937.5	1.3608	1.34464	1.37695
SP1380_rofA*	189	942.5	1.27742	1.251	1.30384
SP1380_rofA*	190	947.5	1.08376	1.05499	1.11253
SP1380_rofA*	191	952.5	0.762112	0.731273	0.792951
SP1380_rofA*	192	957.5	0.753433	0.725588	0.781278
SP1380_rofA*	193	962.5	0.719429	0.690209	0.748649
SP1380_rofA*	194	967.5	0.686622	0.659734	0.71351
SP1380_rofA*	195	972.5	0.690473	0.661885	0.719062
SP1380_rofA*	196	977.5	0.690473	0.661885	0.719062
SP1380_rofA*	197	982.5	0.690473	0.661885	0.719062
SP1380_rofA*	198	987.5	0.690473	0.661885	0.719062
SP1380_rofA*	199	992.5	0.690473	0.661885	0.719062
SP1380_rofA*	200	997.5	0.690473	0.661885	0.719062
SP1380_rofA*	201	1002.5	0.673142	0.642094	0.70419
SP1380_rofA*	202	1007.5	0.67977	0.647193	0.712348
SP1380_rofA*	203	1012.5	0.67977	0.647193	0.712348
SP1380_rofA*	204	1017.5	0.67977	0.647193	0.712348
SP1380_rofA*	205	1022.5	0.668077	0.635446	0.700708
SP1380_rofA*	206	1027.5	0.669099	0.636784	0.701413
SP1380_rofA*	207	1032.5	0.681816	0.652069	0.711563
SP1380_rofA*	208	1037.5	0.712496	0.681351	0.743642
SP1380_rofA*	209	1042.5	0.703531	0.671454	0.735607
SP1380_rofA*	210	1047.5	0.703531	0.671454	0.735607
SP1380_rofA*	211	1052.5	0.691919	0.659746	0.724092
SP1380_rofA*	212	1057.5	0.720587	0.694727	0.746448
SP1380_rofA*	213	1062.5	0.707777	0.685434	0.73012
SP1380_rofA*	214	1067.5	0.698047	0.677855	0.718239
SP1380_rofA*	215	1072.5	0.71587	0.697187	0.734554
SP1380_rofA*	216	1077.5	0.715749	0.693433	0.738064
SP1380_rofA*	217	1082.5	0.713138	0.692101	0.734175
SP1380_rofA*	218	1087.5	0.756047	0.745051	0.767042
SP1380_rofA*	219	1092.5	0.754002	0.741981	0.766023
SP1380_rofA*	220	1097.5	0.768036	0.756	0.780073
SP1380_rofA*	221	1102.5	0.787998	0.77348	0.802517
SP1380_rofA*	222	1107.5	0.753417	0.727648	0.779185
SP1380_rofA*	223	1112.5	0.769766	0.740878	0.798653
SP1380_rofA*	224	1117.5	0.750007	0.711923	0.788092
SP1380_rofA*	225	1122.5	0.746627	0.697934	0.795321
SP1380_rofA*	226	1127.5	0.809021	0.748483	0.869558
SP1380_rofA*	227	1132.5	0.882123	0.834301	0.929944
SP1380_rofA*	228	1137.5	0.893497	0.847362	0.939632
SP1380_rofA*	229	1142.5	0.887531	0.84353	0.931532
SP1380_rofA*	230	1147.5	0.97924	0.944907	1.01357
SP1380_rofA*	231	1152.5	1.05639	1.02889	1.08388
SP1380_rofA*	232	1157.5	1.14474	1.11994	1.16954
SP1380_rofA*	233	1162.5	1.27791	1.26401	1.2918
SP1380_rofA*	234	1167.5	1.26857	1.25215	1.28498
SP1380_rofA*	235	1172.5	1.27427	1.25782	1.29072
SP1380_rofA*	236	1177.5	1.27427	1.25782	1.29072
SP1380_rofA*	237	1182.5	1.29307	1.27714	1.30899
SP1380_rofA*	238	1187.5	1.2995	1.28401	1.315
SP1380_rofA*	239	1192.5	1.30485	1.28885	1.32086
SP1380_rofA*	240	1197.5	1.31153	1.2964	1.32666
SP1380_rofA*	241	1202.5	1.30725	1.29055	1.32394
SP1380_rofA*	242	1207.5	1.30491	1.29024	1.31957
SP1380_rofA*	243	1212.5	1.30155	1.28772	1.31537
SP1380_rofA*	244	1217.5	1.30914	1.29453	1.32376
SP1380_rofA*	245	1222.5	1.31317	1.29876	1.32759
SP1380_rofA*	246	1227.5	1.33281	1.32098	1.34465
SP1380_rofA*	247	1232.5	1.33878	1.32542	1.35214
SP1380_rofA*	248	1237.5	1.34339	1.32943	1.35734
SP1380_rofA*	249	1242.5	1.35077	1.33737	1.36417
SP1380_rofA*	250	1247.5	1.3618	1.34914	1.37446
SP1380_rofA*	251	1252.5	1.35777	1.34322	1.37231
SP1380_rofA*	252	1257.5	1.3305	1.31258	1.34842
SP1380_rofA*	253	1262.5	1.29702	1.27419	1.31985
SP1380_rofA*	254	1267.5	1.29303	1.27625	1.30982
SP1380_rofA*	255	1272.5	1.28246	1.27002	1.2949
SP1380_rofA*	256	1277.5	1.28059	1.25878	1.30239
SP1380_rofA*	257	1282.5	1.2559	1.23195	1.27986
SP1380_rofA*	258	1287.5	1.25915	1.23763	1.28066
SP1380_rofA*	259	1292.5	1.27476	1.25066	1.29885
SP1380_rofA*	260	1297.5	1.28385	1.26011	1.30759
SP1380_rofA*	261	1302.5	1.30763	1.28537	1.32989
SP1380_rofA*	262	1307.5	1.29862	1.27765	1.3196
SP1380_rofA*	263	1312.5	1.29778	1.27833	1.31723
SP1380_rofA*	264	1317.5	1.29501	1.27193	1.31809
SP1380_rofA*	265	1322.5	1.28166	1.25794	1.30537
SP1380_rofA*	266	1327.5	1.29152	1.2686	1.31444
SP1380_rofA*	267	1332.5	1.28889	1.26623	1.31154
SP1380_rofA*	268	1337.5	1.29336	1.26829	1.31844
SP1380_rofA*	269	1342.5	1.29965	1.27795	1.32136
SP1380_rofA*	270	1347.5	1.31534	1.29474	1.33593
SP1380_rofA*	271	1352.5	1.34774	1.32772	1.36776
SP1380_rofA*	272	1357.5	1.38681	1.36443	1.4092
SP1380_rofA*	273	1362.5	1.38764	1.36649	1.40879
SP1380_rofA*	274	1367.5	1.39884	1.37927	1.41842
SP1380_rofA*	275	1372.5	1.38625	1.36842	1.40407
SP1380_rofA*	276	1377.5	1.3837	1.3633	1.40411
SP1380_rofA*	277	1382.5	1.37341	1.35411	1.3927
SP1380_rofA*	278	1387.5	1.38696	1.36895	1.40497
SP1380_rofA*	279	1392.5	1.38848	1.37233	1.40464
SP1380_rofA*	280	1397.5	1.3868	1.37097	1.40263
SP1380_rofA*	281	1402.5	1.37729	1.35738	1.3972
SP1380_rofA*	282	1407.5	1.37755	1.35878	1.39632
SP1380_rofA*	283	1412.5	1.38341	1.36343	1.40339
SP1380_rofA*	284	1417.5	1.40286	1.38221	1.42351
SP1380_rofA*	285	1422.5	1.42624	1.40555	1.44694
SP1380_rofA*	286	1427.5	1.41632	1.39363	1.439
SP1380_rofA*	287	1432.5	1.43764	1.41299	1.46229
SP1380_rofA*	288	1437.5	1.43779	1.41616	1.45943
SP1380_rofA*	289	1442.5	1.46902	1.44939	1.48866
SP1380_rofA*	290	1447.5	1.50361	1.48266	1.52456
SP1380_rofA*	291	1452.5	1.46825	1.44793	1.48858
SP1380_rofA*	292	1457.5	1.47005	1.45051	1.48959
SP1380_rofA*	293	1462.5	1.46927	1.44853	1.49001
SP1380_rofA*	294	1467.5	1.48151	1.4605	1.50251
SP1380_rofA*	295	1472.5	1.46372	1.44306	1.48439
SP1380_rofA*	296	1477.5	1.45873	1.44005	1.47741
SP1380_rofA*	297	1482.5	1.44532	1.42627	1.46436
SP1380_rofA*	298	1487.5	1.43555	1.41684	1.45426
SP1380_rofA*	299	1492.5	1.44247	1.42671	1.45823
SP1380_rofA*	300	1497.5	1.43894	1.42364	1.45423
SP1380_rofA*	301	1502.5	1.44094	1.42574	1.45615
SP1380_rofA*	302	1507.5	1.44826	1.43265	1.46388
SP1380_rofA*	303	1512.5	1.44765	1.43325	1.46204
SP1380_rofA*	304	1517.5	1.47349	1.45811	1.48888
SP1380_rofA*	305	1522.5	1.48187	1.4666	1.49714
SP1380_rofA*	306	1527.5	1.5054	1.49294	1.51787
SP1380_rofA*	307	1532.5	1.52278	1.51127	1.53428
SP1380_rofA*	308	1537.5	1.52376	1.51277	1.53476
SP1380_rofA*	309	1542.5	1.50957	1.49909	1.52004
SP1380_rofA*	310	1547.5	1.41112	1.39263	1.42962
SP1380_rofA*	311	1552.5	1.36027	1.35721	1.36333
SP1380_rofA*	312	1557.5	1.37503	1.37075	1.37932
SP1380_rofA*	313	1562.5	1.35714	1.35198	1.36229
SP1380_rofA*	314	1567.5	1.35408	1.35004	1.35813
SP1380_rofA*	315	1572.5	1.35002	1.3446	1.35544
SP1380_rofA*	316	1577.5	1.37119	1.36621	1.37617
SP1380_rofA*	317	1582.5	1.40548	1.40209	1.40886
SP1380_rofA*	318	1587.5	1.42743	1.42537	1.42949
SP1380_rofA*	319	1592.5	1.43277	1.42926	1.43629
SP1380_rofA*	320	1597.5	1.43422	1.42833	1.44011
SP1380_rofA*	321	1602.5	1.45364	1.44451	1.46278
SP1380_rofA*	322	1607.5	1.47078	1.46087	1.48068
SP1380_rofA*	323	1612.5	1.48498	1.47386	1.4961
SP1380_rofA*	324	1617.5	1.49517	1.48394	1.5064
SP1380_rofA*	325	1622.5	1.50208	1.49274	1.51142
SP1380_rofA*	326	1627.5	1.51563	1.50768	1.52357
SP1380_rofA*	327	1632.5	1.52286	1.51352	1.5322
SP1380_rofA*	328	1637.5	1.52598	1.51816	1.5338
SP1380_rofA*	329	1642.5	1.5334	1.52536	1.54145
SP1380_rofA*	330	1647.5	1.539	1.53037	1.54763
SP1380_rofA*	331	1652.5	1.53193	1.52102	1.54284
SP1380_rofA*	332	1657.5	1.5144	1.50022	1.52858
SP1380_rofA*	333	1662.5	1.5099	1.49496	1.52485
SP1380_rofA*	334	1667.5	1.50304	1.48836	1.51771
SP1380_rofA*	335	1672.5	1.46766	1.45314	1.48219
SP1380_rofA*	336	1677.5	1.43655	1.41892	1.45419
SP1380_rofA*	337	1682.5	1.4248	1.40634	1.44326
SP1380_rofA*	338	1687.5	1.43033	1.41272	1.44793
SP1380_rofA*	339	1692.5	1.4502	1.43512	1.46528
SP1380_rofA*	340	1697.5	1.45196	1.43553	1.46839
SP1380_rofA*	341	1702.5	1.45104	1.43429	1.4678
SP1380_rofA*	342	1707.5	1.45678	1.4388	1.47475
SP1380_rofA*	343	1712.5	1.44319	1.4247	1.46168
SP1380_rofA*	344	1717.5	1.42553	1.39999	1.45106
SP1380_rofA*	345	1722.5	1.36267	1.32472	1.40061
SP1380_rofA*	346	1727.5	1.36783	1.33552	1.40014
SP1380_rofA*	347	1732.5	1.31812	1.28629	1.34995
SP1380_rofA*	348	1737.5	1.30846	1.27542	1.34149
SP1380_rofA*	349	1742.5	1.31632	1.28914	1.34351
SP1380_rofA*	350	1747.5	1.28328	1.25585	1.3107
SP1380_rofA*	351	1752.5	1.25703	1.22331	1.29075
SP1380_rofA*	352	1757.5	1.23969	1.20508	1.27429
SP1380_rofA*	353	1762.5	1.23677	1.20394	1.26959
SP1380_rofA*	354	1767.5	1.26194	1.23398	1.2899
SP1380_rofA*	355	1772.5	1.25983	1.23687	1.28279
SP1380_rofA*	356	1777.5	1.26958	1.24627	1.29288
SP1380_rofA*	357	1782.5	1.28507	1.26101	1.30913
SP1380_rofA*	358	1787.5	1.27813	1.25595	1.30031
SP1380_rofA*	359	1792.5	1.28444	1.26315	1.30573
SP1380_rofA*	360	1797.5	1.30541	1.28576	1.32505
SP1380_rofA*	361	1802.5	1.31832	1.29993	1.3367
SP1380_rofA*	362	1807.5	1.33643	1.32017	1.3527
SP1380_rofA*	363	1812.5	1.34139	1.32653	1.35625
SP1380_rofA*	364	1817.5	1.34152	1.32602	1.35702
SP1380_rofA*	365	1822.5	1.36588	1.3501	1.38166
SP1380_rofA*	366	1827.5	1.38718	1.37168	1.40268
SP1380_rofA*	367	1832.5	1.38923	1.37548	1.40298
SP1380_rofA*	368	1837.5	1.3915	1.37943	1.40357
SP1380_rofA*	369	1842.5	1.39569	1.38419	1.40719
SP1380_rofA*	370	1847.5	1.39112	1.37904	1.4032
SP1380_rofA*	371	1852.5	1.39882	1.38817	1.40948
SP1380_rofA*	372	1857.5	1.40677	1.39752	1.41601
SP1380_rofA*	373	1862.5	1.40113	1.39111	1.41116
SP1380_rofA*	374	1867.5	1.38656	1.3752	1.39792
SP1380_rofA*	375	1872.5	1.37605	1.36312	1.38899
SP1380_rofA*	376	1877.5	1.36466	1.35232	1.377
SP1380_rofA*	377	1882.5	1.3466	1.33393	1.35926
SP1380_rofA*	378	1887.5	1.33393	1.32266	1.34519
SP1380_rofA*	379	1892.5	1.33913	1.32635	1.35191
SP1380_rofA*	380	1897.5	1.31212	1.29651	1.32774
SP1380_rofA*	381	1902.5	1.24769	1.23316	1.26221
SP1380_rofA*	382	1907.5	1.24769	1.23316	1.26221
SP1380_rofA*	383	1912.5	1.24769	1.23316	1.26221
SP1380_rofA*	384	1917.5	1.25582	1.24029	1.27136
SP1380_rofA*	385	1922.5	1.25124	1.23537	1.26711
SP1380_rofA*	386	1927.5	1.23145	1.21546	1.24745
SP1380_rofA*	387	1932.5	1.18186	1.1653	1.19843
SP1380_rofA*	388	1937.5	1.09241	1.07122	1.11361
SP1380_rofA*	389	1942.5	0.855308	0.812929	0.897688
SP1380_rofA*	390	1947.5	0.496958	0.483291	0.510625
SP1380_rofA*	391	1952.5	0.445055	0.437865	0.452246
SP1380_rofA*	392	1957.5	0.31772	0.281292	0.354148
SP1380_rofA*	393	1962.5	0.137439	0.091419	0.18346
SP1380_rofA*	394	1967.5	0.118055	0.0734346	0.162676
SP1380_rofA*	395	1972.5	0.118055	0.0734346	0.162676
SP1380_rofA*	396	1977.5	0.118055	0.0734346	0.162676
SP1380_rofA*	397	1982.5	0.118055	0.0734346	0.162676
SP1380_rofA*	398	1987.5	0.118055	0.0734346	0.162676
SP1380_rofA*	399	1992.5	0.118055	0.0734346	0.162676
SP1380_rofA*	400	1997.5	0.118055	0.0734346	0.162676
SP1380_rofA*	401	2002.5	0.118055	0.0734346	0.162676
SP1380_rofA*	402	2007.5	0.118055	0.0734346	0.162676
SP1380_rofA*	403	2012.5	0.118055	0.0734346	0.162676
SP1380_rofA*	404	2017.5	0.118055	0.0734346	0.162676
SP1380_rofA*	405	2022.5	0.118055	0.0734346	0.162676
SP1380_rofA*	406	2027.5	0.118055	0.0734346	0.162676
SP1380_rofA*	407	2032.5	0.118055	0.0734346	0.162676
SP1380_rofA*	408	2037.5	0.118055	0.0734346	0.162676
SP1380_rofA*	409	2042.5	0.118055	0.0734346	0.162676
SP1380_rofA*	410	2047.5	0.118055	0.0734346	0.162676
SP1380_rofA*	411	2052.5	0.118055	0.0734346	0.162676
SP1380_rofA*	412	2057.5	0.118055	0.0734346	0.162676
SP1380_rofA*	413	2062.5	0.118055	0.0734346	0.162676
SP1380_rofA*	414	2067.5	0.126543	0.0865505	0.166535
SP1380_rofA*	415	2072.5	0.134979	0.0931875	0.17677
SP1380_rofA*	416	2077.5	0.134979	0.0931875	0.17677
SP1380_rofA*	417	2082.5	0.134979	0.0931875	0.17677
SP1380_rofA*	418	2087.5	0.141079	0.102841	0.179316
SP1380_rofA*	419	2092.5	0.150129	0.110166	0.190092
SP1380_rofA*	420	2097.5	0.150129	0.110166	0.190092
SP1380_rofA*	421	2102.5	0.150129	0.110166	0.190092
SP1380_rofA*	422	2107.5	0.18139	0.135558	0.227222
SP1380_rofA*	423	2112.5	0.214925	0.158274	0.271576
SP1380_rofA*	424	2117.5	0.200707	0.142083	0.25933
SP1380_rofA*	425	2122.5	0.224521	0.170568	0.278474
SP1380_rofA*	426	2127.5	0.209895	0.147852	0.271938
SP1380_rofA*	427	2132.5	0.209895	0.147852	0.271938
SP1380_rofA*	428	2137.5	0.21381	0.150323	0.277297
SP1380_ssRA*	1	2.5	0.597685	0.568866	0.626504
SP1380_ssRA*	2	7.5	0.594111	0.571231	0.616992
SP1380_ssRA*	3	12.5	0.583664	0.563338	0.603989
SP1380_ssRA*	4	17.5	0.585607	0.567192	0.604022
SP1380_ssRA*	5	22.5	0.59056	0.573494	0.607626
SP1380_ssRA*	6	27.5	0.567934	0.547462	0.588407
SP1380_ssRA*	7	32.5	0.568956	0.549929	0.587984
SP1380_ssRA*	8	37.5	0.56363	0.539917	0.587344
SP1380_ssRA*	9	42.5	0.558794	0.532804	0.584785
SP1380_ssRA*	10	47.5	0.56643	0.542215	0.590645
SP1380_ssRA*	11	52.5	0.583704	0.565269	0.602138
SP1380_ssRA*	12	57.5	0.554801	0.531907	0.577694
SP1380_ssRA*	13	62.5	0.519794	0.491857	0.547731
SP1380_ssRA*	14	67.5	0.487759	0.462643	0.512875
SP1380_ssRA*	15	72.5	0.479403	0.448522	0.510284
SP1380_ssRA*	16	77.5	0.456826	0.424913	0.488739
SP1380_ssRA*	17	82.5	0.460153	0.426232	0.494074
SP1380_ssRA*	18	87.5	0.454284	0.418635	0.489934
SP1380_ssRA*	19	92.5	0.402049	0.361075	0.443022
SP1380_ssRA*	20	97.5	0.420105	0.378217	0.461994
SP1380_ssRA*	21	102.5	0.413328	0.369538	0.457118
SP1380_ssRA*	22	107.5	0.414271	0.37291	0.455631
SP1380_ssRA*	23	112.5	0.391091	0.344322	0.43786
SP1380_ssRA*	24	117.5	0.382557	0.336469	0.428645
SP1380_ssRA*	25	122.5	0.370316	0.323428	0.417204
SP1380_ssRA*	26	127.5	0.363658	0.318461	0.408856
SP1380_ssRA*	27	132.5	0.349568	0.303545	0.395592
SP1380_ssRA*	28	137.5	0.359506	0.315326	0.403686
SP1380_ssRA*	29	142.5	0.363153	0.321806	0.4045
SP1380_ssRA*	30	147.5	0.352353	0.314476	0.390231
SP1380_ssRA*	31	152.5	0.386448	0.351359	0.421537
SP1380_ssRA*	32	157.5	0.399859	0.361915	0.437804
SP1380_ssRA*	33	162.5	0.401917	0.359537	0.444298
SP1380_ssRA*	34	167.5	0.388347	0.351595	0.425099
SP1380_ssRA*	35	172.5	0.410707	0.378125	0.443288
SP1380_ssRA*	36	177.5	0.399602	0.371996	0.427208
SP1380_ssRA*	37	182.5	0.467421	0.434115	0.500727
SP1380_ssRA*	38	187.5	0.491056	0.456677	0.525434
SP1380_ssRA*	39	192.5	0.512823	0.479634	0.546013
SP1380_ssRA*	40	197.5	0.532542	0.500803	0.564282
SP1380_ssRA*	41	202.5	0.56494	0.532898	0.596983
SP1380_ssRA*	42	207.5	0.550324	0.521829	0.578818
SP1380_ssRA*	43	212.5	0.559897	0.532095	0.5877
SP1380_ssRA*	44	217.5	0.595021	0.566384	0.623657
SP1380_ssRA*	45	222.5	0.613692	0.586248	0.641137
SP1380_ssRA*	46	227.5	0.613692	0.586248	0.641137
SP1380_ssRA*	47	232.5	0.643006	0.625446	0.660567
SP1380_ssRA*	48	237.5	0.704855	0.694359	0.715351
SP1380_ssRA*	49	242.5	1.11711	1.06958	1.16465
SP1380_ssRA*	50	247.5	1.66482	1.61133	1.71831
SP1380_ssRA*	51	252.5	1.97504	1.94813	2.00196
SP1380_ssRA*	52	257.5	2.26967	2.20166	2.33768
SP1380_ssRA*	53	262.5	2.91598	2.88092	2.95104
SP1380_ssRA*	54	267.5	3.28505	3.26307	3.30702
SP1380_ssRA*	55	272.5	3.48553	3.4737	3.49735
SP1380_ssRA*	56	277.5	3.54381	3.53245	3.55517
SP1380_ssRA*	57	282.5	3.6181	3.6082	3.628
SP1380_ssRA*	58	287.5	3.66052	3.65096	3.67008
SP1380_ssRA*	59	292.5	3.67735	3.66765	3.68705
SP1380_ssRA*	60	297.5	3.69174	3.68151	3.70197
SP1380_ssRA*	61	302.5	3.72988	3.72139	3.73836
SP1380_ssRA*	62	307.5	3.76883	3.76016	3.77749
SP1380_ssRA*	63	312.5	3.79286	3.78462	3.80111
SP1380_ssRA*	64	317.5	3.82763	3.8188	3.83646
SP1380_ssRA*	65	322.5	3.85526	3.84744	3.86307
SP1380_ssRA*	66	327.5	3.86627	3.85851	3.87402
SP1380_ssRA*	67	332.5	3.88494	3.87702	3.89287
SP1380_ssRA*	68	337.5	3.89624	3.88846	3.90403
SP1380_ssRA*	69	342.5	3.90981	3.90197	3.91764
SP1380_ssRA*	70	347.5	3.91772	3.90964	3.92581
SP1380_ssRA*	71	352.5	3.9332	3.92489	3.94151
SP1380_ssRA*	72	357.5	3.947	3.93872	3.95529
SP1380_ssRA*	73	362.5	3.96704	3.95865	3.97544
SP1380_ssRA*	74	367.5	3.98873	3.98079	3.99668
SP1380_ssRA*	75	372.5	4.01337	4.0051	4.02163
SP1380_ssRA*	76	377.5	4.03682	4.02906	4.04459
SP1380_ssRA*	77	382.5	4.05251	4.04524	4.05978
SP1380_ssRA*	78	387.5	4.06034	4.05303	4.06765
SP1380_ssRA*	79	392.5	4.06357	4.05594	4.07119
SP1380_ssRA*	80	397.5	4.07173	4.064	4.07946
SP1380_ssRA*	81	402.5	4.07659	4.06876	4.08442
SP1380_ssRA*	82	407.5	4.08584	4.07793	4.09376
SP1380_ssRA*	83	412.5	4.10157	4.09379	4.10935
SP1380_ssRA*	84	417.5	4.11924	4.11148	4.127
SP1380_ssRA*	85	422.5	4.13134	4.12361	4.13908
SP1380_ssRA*	86	427.5	4.13896	4.13124	4.14667
SP1380_ssRA*	87	432.5	4.13757	4.12969	4.14545
SP1380_ssRA*	88	437.5	4.12975	4.12138	4.13812
SP1380_ssRA*	89	442.5	4.13841	4.13014	4.14669
SP1380_ssRA*	90	447.5	4.14667	4.13849	4.15486
SP1380_ssRA*	91	452.5	4.15088	4.14274	4.15902
SP1380_ssRA*	92	457.5	4.1548	4.14674	4.16285
SP1380_ssRA*	93	462.5	4.15736	4.14934	4.16539
SP1380_ssRA*	94	467.5	4.15998	4.15195	4.16801
SP1380_ssRA*	95	472.5	4.16215	4.15415	4.17016
SP1380_ssRA*	96	477.5	4.16146	4.15341	4.1695
SP1380_ssRA*	97	482.5	4.15265	4.14449	4.1608
SP1380_ssRA*	98	487.5	4.13802	4.12957	4.14646
SP1380_ssRA*	99	492.5	4.13285	4.12427	4.14143
SP1380_ssRA*	100	497.5	4.13092	4.12225	4.13959
SP1380_ssRA*	101	502.5	4.12994	4.12125	4.13864
SP1380_ssRA*	102	507.5	4.12904	4.12033	4.13774
SP1380_ssRA*	103	512.5	4.12719	4.11847	4.1359
SP1380_ssRA*	104	517.5	4.12161	4.11288	4.13034
SP1380_ssRA*	105	522.5	4.11164	4.10306	4.12023
SP1380_ssRA*	106	527.5	4.08296	4.07443	4.09149
SP1380_ssRA*	107	532.5	4.01678	4.00599	4.02757
SP1380_ssRA*	108	537.5	3.94323	3.93477	3.95168
SP1380_ssRA*	109	542.5	3.8832	3.87742	3.88898
SP1380_ssRA*	110	547.5	3.82261	3.81498	3.83024
SP1380_ssRA*	111	552.5	3.73682	3.72505	3.74858
SP1380_ssRA*	112	557.5	3.58491	3.56934	3.60048
SP1380_ssRA*	113	562.5	3.53618	3.52278	3.54958
SP1380_ssRA*	114	567.5	3.48085	3.46495	3.49675
SP1380_ssRA*	115	572.5	3.31386	3.30496	3.32276
SP1380_ssRA*	116	577.5	3.20107	3.18876	3.21338
SP1380_ssRA*	117	582.5	3.02962	3.00096	3.05829
SP1380_ssRA*	118	587.5	2.32322	2.26773	2.37872
SP1380_ssRA*	119	592.5	1.9967	1.96353	2.02986
SP1380_ssRA*	120	597.5	1.65258	1.62856	1.67659
SP1380_ssRA*	121	602.5	1.42774	1.39858	1.4569
SP1380_ssRA*	122	607.5	1.17014	1.14589	1.19439
SP1380_ssRA*	123	612.5	1.03864	1.02035	1.05694
SP1380_ssRA*	124	617.5	0.969598	0.955072	0.984123
SP1380_ssRA*	125	622.5	0.932094	0.913614	0.950574
SP1380_ssRA*	126	627.5	0.881673	0.857571	0.905776
SP1380_ssRA*	127	632.5	0.847505	0.822343	0.872667
SP1380_ssRA*	128	637.5	0.811379	0.783332	0.839426
SP1380_ssRA*	129	642.5	0.80643	0.778024	0.834836
SP1380_ssRA*	130	647.5	0.790632	0.758697	0.822566
SP1380_ssRA*	131	652.5	0.7944	0.762613	0.826187
SP1380_ssRA*	132	657.5	0.767217	0.731344	0.803091
SP1380_ssRA*	133	662.5	0.771402	0.733655	0.80915
SP1380_ssRA*	134	667.5	0.759239	0.718337	0.800142
SP1380_ssRA*	135	672.5	0.730745	0.684212	0.777277
SP1380_ssRA*	136	677.5	0.706988	0.655125	0.758852
SP1380_ssRA*	137	682.5	0.722245	0.678631	0.765858
SP1380_ssRA*	138	687.5	0.739762	0.69997	0.779555
SP1380_ssRA*	139	692.5	0.772303	0.733645	0.810961
SP1380_ssRA*	140	697.5	0.751689	0.706867	0.796511
SP1380_ssRA*	141	702.5	0.755677	0.71151	0.799844
SP1380_ssRA*	142	707.5	0.766717	0.723753	0.809681
SP1380_ssRA*	143	712.5	0.767652	0.721209	0.814096
SP1380_ssRA*	144	717.5	0.761017	0.711614	0.81042
SP1380_ssRA*	145	722.5	0.775694	0.730862	0.820526
SP1380_ssRA*	146	727.5	0.773885	0.729647	0.818124
SP1380_ssRA*	147	732.5	0.758247	0.713136	0.803357
SP1380_ssRA*	148	737.5	0.766154	0.719493	0.812815
SP1380_ssRA*	149	742.5	0.780114	0.734351	0.825877
SP1380_ssRA*	150	747.5	0.807517	0.762416	0.852617
SP1380_ssRA*	151	752.5	0.793089	0.747681	0.838497
SP1380_ssRA*	152	757.5	0.776486	0.727075	0.825896
SP1380_ssRA*	153	762.5	0.811894	0.769561	0.854227
SP1380_ssRA*	154	767.5	0.778144	0.728952	0.827335
SP1380_ssRA*	155	772.5	0.768126	0.71876	0.817492
SP1380_ssRA*	156	777.5	0.754797	0.701444	0.808149
SP1380_ssRA*	157	782.5	0.750823	0.70567	0.795976
SP1380_ssRA*	158	787.5	0.673415	0.627059	0.719772
SP1380_ssRA*	159	792.5	0.644372	0.6004	0.688344
SP1380_ssRA*	160	797.5	0.638767	0.594332	0.683202
SP1380_ssRA*	161	802.5	0.643177	0.602477	0.683876
SP1380_ssRA*	162	807.5	0.632905	0.596592	0.669217
SP1380_ssRA*	163	812.5	0.706672	0.674862	0.738482
SP1380_ssRA*	164	817.5	0.71924	0.689708	0.748772
SP1380_ssRA*	165	822.5	0.7539	0.721664	0.786135
SP1380_ssRA*	166	827.5	0.741407	0.712437	0.770377
SP1380_ssRA*	167	832.5	0.766182	0.742979	0.789386
SP1380_ssRA*	168	837.5	0.784312	0.75926	0.809363
SP1380_ssRA*	169	842.5	0.787422	0.761327	0.813517
SP1380_ssRA*	170	847.5	0.797483	0.7748	0.820166
SP1380_ssRA*	171	852.5	0.833744	0.808371	0.859116
SP1380_ssRA*	172	857.5	0.832685	0.804517	0.860853
SP1380_ssRA*	173	862.5	0.842666	0.814528	0.870805
SP1380_ssRA*	174	867.5	0.838013	0.808101	0.867925
SP1380_ssRA*	175	872.5	0.844052	0.816008	0.872096
SP1380_ssRA*	176	877.5	0.836282	0.812257	0.860306
SP1380_ssRA*	177	882.5	0.820377	0.80008	0.840674
SP1380_ssRA*	178	887.5	0.811175	0.790294	0.832057
SP1380_ssRA*	179	892.5	0.792638	0.770911	0.814364
SP1380_ssRA*	180	897.5	0.791775	0.772156	0.811395
SP1380_ssRA*	181	902.5	0.780431	0.759708	0.801155
SP1380_ssRA*	182	907.5	0.772621	0.753254	0.791988
SP1380_ssRA*	183	912.5	0.754572	0.738468	0.770675
SP1380_ssRA*	184	917.5	0.741531	0.7255	0.757563
SP1380_ssRA*	185	922.5	0.725273	0.71114	0.739406
SP1380_ssRA*	186	927.5	0.698131	0.681505	0.714757
SP1380_ssRA*	187	932.5	0.684022	0.664076	0.703967
SP1380_ssRA*	188	937.5	0.669523	0.651596	0.687449
SP1380_ssRA*	189	942.5	0.549429	0.527377	0.57148
SP1380_ssRA*	190	947.5	0.41827	0.40279	0.433749
SP1380_ssRA*	191	952.5	0.297921	0.260634	0.335208
SP1380_ssRA*	192	957.5	0.252609	0.214293	0.290925
SP1380_ssRA*	193	962.5	0.252609	0.214293	0.290925
SP1380_ssRA*	194	967.5	0.252609	0.214293	0.290925
SP1380_ssRA*	195	972.5	0.252609	0.214293	0.290925
SP1380_ssRA*	196	977.5	0.252609	0.214293	0.290925
SP1380_ssRA*	197	982.5	0.252609	0.214293	0.290925
SP1380_ssRA*	198	987.5	0.252609	0.214293	0.290925
SP1380_ssRA*	199	992.5	0.252609	0.214293	0.290925
SP1380_ssRA*	200	997.5	0.252609	0.214293	0.290925
SP1380_ssRA*	201	1002.5	0.252609	0.214293	0.290925
SP1380_ssRA*	202	1007.5	0.22547	0.1826	0.26834
SP1380_ssRA*	203	1012.5	0.23243	0.186823	0.278037
SP1380_ssRA*	204	1017.5	0.23243	0.186823	0.278037
SP1380_ssRA*	205	1022.5	0.23243	0.186823	0.278037
SP1380_ssRA*	206	1027.5	0.23243	0.186823	0.278037
SP1380_ssRA*	207	1032.5	0.23243	0.186823	0.278037
SP1380_ssRA*	208	1037.5	0.23243	0.186823	0.278037
SP1380_ssRA*	209	1042.5	0.23243	0.186823	0.278037
SP1380_ssRA*	210	1047.5	0.270299	0.222753	0.317844
SP1380_ssRA*	211	1052.5	0.278833	0.230291	0.327374
SP1380_ssRA*	212	1057.5	0.271104	0.219869	0.32234
SP1380_ssRA*	213	1062.5	0.284774	0.235138	0.33441
SP1380_ssRA*	214	1067.5	0.280542	0.227456	0.333629
SP1380_ssRA*	215	1072.5	0.280542	0.227456	0.333629
SP1380_ssRA*	216	1077.5	0.280542	0.227456	0.333629
SP1380_ssRA*	217	1082.5	0.280542	0.227456	0.333629
SP1380_ssRA*	218	1087.5	0.279094	0.230287	0.327901
SP1380_ssRA*	219	1092.5	0.261007	0.211543	0.310471
SP1380_ssRA*	220	1097.5	0.20641	0.165827	0.246993
SP1380_ssRA*	221	1102.5	0.226015	0.188287	0.263744
SP1380_ssRA*	222	1107.5	0.21347	0.175916	0.251023
SP1380_ssRA*	223	1112.5	0.21347	0.175916	0.251023
SP1380_ssRA*	224	1117.5	0.21347	0.175916	0.251023
SP1380_ssRA*	225	1122.5	0.22104	0.186765	0.255315
SP1380_ssRA*	226	1127.5	0.245646	0.209867	0.281424
SP1380_ssRA*	227	1132.5	0.31197	0.273459	0.350481
SP1380_ssRA*	228	1137.5	0.33471	0.294313	0.375107
SP1380_ssRA*	229	1142.5	0.356628	0.327378	0.385878
SP1380_ssRA*	230	1147.5	0.401856	0.372555	0.431157
SP1380_ssRA*	231	1152.5	0.446658	0.415468	0.477847
SP1380_ssRA*	232	1157.5	0.488302	0.447634	0.52897
SP1380_ssRA*	233	1162.5	0.561202	0.527542	0.594863
SP1380_ssRA*	234	1167.5	0.580408	0.54447	0.616347
SP1380_ssRA*	235	1172.5	0.570367	0.535644	0.605091
SP1380_ssRA*	236	1177.5	0.598062	0.561651	0.634473
SP1380_ssRA*	237	1182.5	0.612445	0.571511	0.653379
SP1380_ssRA*	238	1187.5	0.60308	0.563488	0.642673
SP1380_ssRA*	239	1192.5	0.619748	0.577985	0.66151
SP1380_ssRA*	240	1197.5	0.619748	0.577985	0.66151
SP1380_ssRA*	241	1202.5	0.619982	0.580916	0.659048
SP1380_ssRA*	242	1207.5	0.632899	0.591647	0.674151
SP1380_ssRA*	243	1212.5	0.632272	0.585066	0.679479
SP1380_ssRA*	244	1217.5	0.613856	0.568732	0.658981
SP1380_ssRA*	245	1222.5	0.616975	0.571137	0.662813
SP1380_ssRA*	246	1227.5	0.625037	0.583099	0.666974
SP1380_ssRA*	247	1232.5	0.65453	0.609709	0.69935
SP1380_ssRA*	248	1237.5	0.686898	0.648408	0.725388
SP1380_ssRA*	249	1242.5	0.692252	0.654954	0.729551
SP1380_ssRA*	250	1247.5	0.730532	0.697257	0.763808
SP1380_ssRA*	251	1252.5	0.69915	0.666385	0.731916
SP1380_ssRA*	252	1257.5	0.708441	0.675853	0.74103
SP1380_ssRA*	253	1262.5	0.660595	0.630046	0.691144
SP1380_ssRA*	254	1267.5	0.708876	0.674303	0.743449
SP1380_ssRA*	255	1272.5	0.720967	0.687086	0.754847
SP1380_ssRA*	256	1277.5	0.729328	0.692571	0.766084
SP1380_ssRA*	257	1282.5	0.741908	0.705229	0.778587
SP1380_ssRA*	258	1287.5	0.727627	0.693817	0.761436
SP1380_ssRA*	259	1292.5	0.764297	0.729542	0.799053
SP1380_ssRA*	260	1297.5	0.750373	0.715777	0.784969
SP1380_ssRA*	261	1302.5	0.767095	0.73051	0.80368
SP1380_ssRA*	262	1307.5	0.777066	0.741436	0.812696
SP1380_ssRA*	263	1312.5	0.763185	0.727911	0.798458
SP1380_ssRA*	264	1317.5	0.763952	0.732338	0.795566
SP1380_ssRA*	265	1322.5	0.757144	0.725502	0.788786
SP1380_ssRA*	266	1327.5	0.763108	0.72517	0.801046
SP1380_ssRA*	267	1332.5	0.782458	0.749328	0.815588
SP1380_ssRA*	268	1337.5	0.761958	0.726475	0.797441
SP1380_ssRA*	269	1342.5	0.790542	0.75666	0.824424
SP1380_ssRA*	270	1347.5	0.806698	0.767034	0.846361
SP1380_ssRA*	271	1352.5	0.808671	0.764281	0.853061
SP1380_ssRA*	272	1357.5	0.86257	0.823853	0.901288
SP1380_ssRA*	273	1362.5	0.888633	0.852131	0.925136
SP1380_ssRA*	274	1367.5	0.885379	0.848817	0.921941
SP1380_ssRA*	275	1372.5	0.895412	0.85869	0.932134
SP1380_ssRA*	276	1377.5	0.898596	0.860283	0.936908
SP1380_ssRA*	277	1382.5	0.897897	0.859848	0.935946
SP1380_ssRA*	278	1387.5	0.89718	0.858867	0.935493
SP1380_ssRA*	279	1392.5	0.897287	0.862574	0.931999
SP1380_ssRA*	280	1397.5	0.891133	0.858207	0.924058
SP1380_ssRA*	281	1402.5	0.841367	0.804423	0.878312
SP1380_ssRA*	282	1407.5	0.868875	0.829617	0.908133
SP1380_ssRA*	283	1412.5	0.877025	0.846041	0.908009
SP1380_ssRA*	284	1417.5	0.904592	0.873876	0.935308
SP1380_ssRA*	285	1422.5	0.907177	0.875207	0.939148
SP1380_ssRA*	286	1427.5	0.918194	0.885925	0.950463
SP1380_ssRA*	287	1432.5	0.91579	0.887774	0.943806
SP1380_ssRA*	288	1437.5	0.928139	0.901696	0.954581
SP1380_ssRA*	289	1442.5	0.940624	0.919345	0.961903
SP1380_ssRA*	290	1447.5	0.999151	0.973756	1.02455
SP1380_ssRA*	291	1452.5	0.995294	0.974039	1.01655
SP1380_ssRA*	292	1457.5	1.00786	0.982699	1.03302
SP1380_ssRA*	293	1462.5	1.0032	0.979615	1.02679
SP1380_ssRA*	294	1467.5	1.0072	0.985223	1.02917
SP1380_ssRA*	295	1472.5	0.979893	0.957471	1.00232
SP1380_ssRA*	296	1477.5	0.975825	0.953333	0.998318
SP1380_ssRA*	297	1482.5	0.961174	0.938688	0.98366
SP1380_ssRA*	298	1487.5	0.982218	0.959199	1.00524
SP1380_ssRA*	299	1492.5	0.986394	0.961528	1.01126
SP1380_ssRA*	300	1497.5	0.990693	0.963256	1.01813
SP1380_ssRA*	301	1502.5	0.993293	0.965016	1.02157
SP1380_ssRA*	302	1507.5	0.970594	0.943255	0.997932
SP1380_ssRA*	303	1512.5	0.975551	0.946291	1.00481
SP1380_ssRA*	304	1517.5	0.99601	0.965195	1.02682
SP1380_ssRA*	305	1522.5	1.0032	0.972979	1.03341
SP1380_ssRA*	306	1527.5	0.971297	0.939112	1.00348
SP1380_ssRA*	307	1532.5	0.987265	0.956393	1.01814
SP1380_ssRA*	308	1537.5	0.992306	0.961852	1.02276
SP1380_ssRA*	309	1542.5	0.96871	0.941743	0.995676
SP1380_ssRA*	310	1547.5	0.853835	0.81948	0.88819
SP1380_ssRA*	311	1552.5	0.769748	0.74479	0.794706
SP1380_ssRA*	312	1557.5	0.755082	0.726705	0.783458
SP1380_ssRA*	313	1562.5	0.753539	0.722281	0.784798
SP1380_ssRA*	314	1567.5	0.743519	0.713305	0.773733
SP1380_ssRA*	315	1572.5	0.735608	0.707531	0.763685
SP1380_ssRA*	316	1577.5	0.78091	0.753607	0.808214
SP1380_ssRA*	317	1582.5	0.81969	0.794563	0.844817
SP1380_ssRA*	318	1587.5	0.841484	0.816719	0.86625
SP1380_ssRA*	319	1592.5	0.861354	0.835215	0.887493
SP1380_ssRA*	320	1597.5	0.844863	0.819876	0.86985
SP1380_ssRA*	321	1602.5	0.873251	0.848723	0.897779
SP1380_ssRA*	322	1607.5	0.884672	0.857122	0.912223
SP1380_ssRA*	323	1612.5	0.893598	0.866007	0.921188
SP1380_ssRA*	324	1617.5	0.904033	0.876516	0.931551
SP1380_ssRA*	325	1622.5	0.926942	0.899353	0.954532
SP1380_ssRA*	326	1627.5	0.948284	0.920352	0.976217
SP1380_ssRA*	327	1632.5	0.949972	0.923231	0.976713
SP1380_ssRA*	328	1637.5	0.981458	0.957813	1.0051
SP1380_ssRA*	329	1642.5	0.986386	0.965584	1.00719
SP1380_ssRA*	330	1647.5	0.997438	0.976226	1.01865
SP1380_ssRA*	331	1652.5	0.961943	0.941156	0.982731
SP1380_ssRA*	332	1657.5	0.930498	0.904175	0.95682
SP1380_ssRA*	333	1662.5	0.935235	0.910407	0.960063
SP1380_ssRA*	334	1667.5	0.928408	0.905831	0.950985
SP1380_ssRA*	335	1672.5	0.875365	0.85871	0.892019
SP1380_ssRA*	336	1677.5	0.859227	0.846217	0.872238
SP1380_ssRA*	337	1682.5	0.847264	0.832902	0.861625
SP1380_ssRA*	338	1687.5	0.832271	0.815703	0.848839
SP1380_ssRA*	339	1692.5	0.846227	0.830752	0.861702
SP1380_ssRA*	340	1697.5	0.844604	0.830389	0.858819
SP1380_ssRA*	341	1702.5	0.849898	0.835795	0.864002
SP1380_ssRA*	342	1707.5	0.851885	0.839918	0.863853
SP1380_ssRA*	343	1712.5	0.856591	0.847108	0.866074
SP1380_ssRA*	344	1717.5	0.851014	0.843471	0.858558
SP1380_ssRA*	345	1722.5	0.850064	0.844803	0.855325
SP1380_ssRA*	346	1727.5	0.848267	0.842556	0.853979
SP1380_ssRA*	347	1732.5	0.826666	0.820807	0.832526
SP1380_ssRA*	348	1737.5	0.815707	0.804274	0.82714
SP1380_ssRA*	349	1742.5	0.809084	0.795325	0.822843
SP1380_ssRA*	350	1747.5	0.79714	0.783729	0.81055
SP1380_ssRA*	351	1752.5	0.797161	0.783381	0.81094
SP1380_ssRA*	352	1757.5	0.764065	0.751275	0.776855
SP1380_ssRA*	353	1762.5	0.761692	0.748376	0.775008
SP1380_ssRA*	354	1767.5	0.779664	0.761512	0.797816
SP1380_ssRA*	355	1772.5	0.769885	0.751678	0.788092
SP1380_ssRA*	356	1777.5	0.774071	0.755638	0.792504
SP1380_ssRA*	357	1782.5	0.787245	0.76756	0.806929
SP1380_ssRA*	358	1787.5	0.802816	0.784301	0.821332
SP1380_ssRA*	359	1792.5	0.821036	0.798982	0.843091
SP1380_ssRA*	360	1797.5	0.82473	0.802001	0.847459
SP1380_ssRA*	361	1802.5	0.824391	0.8019	0.846881
SP1380_ssRA*	362	1807.5	0.825365	0.804016	0.846714
SP1380_ssRA*	363	1812.5	0.833426	0.807558	0.859294
SP1380_ssRA*	364	1817.5	0.842335	0.820512	0.864158
SP1380_ssRA*	365	1822.5	0.844013	0.819952	0.868073
SP1380_ssRA*	366	1827.5	0.852962	0.826948	0.878976
SP1380_ssRA*	367	1832.5	0.852962	0.826948	0.878976
SP1380_ssRA*	368	1837.5	0.832488	0.802823	0.862153
SP1380_ssRA*	369	1842.5	0.848403	0.818501	0.878306
SP1380_ssRA*	370	1847.5	0.846822	0.812436	0.881209
SP1380_ssRA*	371	1852.5	0.86718	0.833958	0.900401
SP1380_ssRA*	372	1857.5	0.861235	0.826347	0.896123
SP1380_ssRA*	373	1862.5	0.859647	0.827295	0.892
SP1380_ssRA*	374	1867.5	0.856551	0.822758	0.890344
SP1380_ssRA*	375	1872.5	0.845852	0.81473	0.876973
SP1380_ssRA*	376	1877.5	0.845068	0.813999	0.876138
SP1380_ssRA*	377	1882.5	0.814839	0.781769	0.847909
SP1380_ssRA*	378	1887.5	0.809287	0.778024	0.84055
SP1380_ssRA*	379	1892.5	0.797432	0.768013	0.826852
SP1380_ssRA*	380	1897.5	0.748407	0.719696	0.777118
SP1380_ssRA*	381	1902.5	0.708449	0.682111	0.734787
SP1380_ssRA*	382	1907.5	0.708449	0.682111	0.734787
SP1380_ssRA*	383	1912.5	0.704728	0.6799	0.729557
SP1380_ssRA*	384	1917.5	0.706036	0.67953	0.732542
SP1380_ssRA*	385	1922.5	0.703583	0.678667	0.728498
SP1380_ssRA*	386	1927.5	0.687831	0.665768	0.709894
SP1380_ssRA*	387	1932.5	0.636588	0.615407	0.657769
SP1380_ssRA*	388	1937.5	0.537944	0.512796	0.563093
SP1380_ssRA*	389	1942.5	0.388676	0.358906	0.418445
SP1380_ssRA*	390	1947.5	0.267666	0.237958	0.297373
SP1380_ssRA*	391	1952.5	0.261904	0.233476	0.290332
SP1380_ssRA*	392	1957.5	0.227973	0.204606	0.251339
SP1380_ssRA*	393	1962.5	0.209442	0.185969	0.232916
SP1380_ssRA*	394	1967.5	0.209442	0.185969	0.232916
SP1380_ssRA*	395	1972.5	0.1598	0.131361	0.188239
SP1380_ssRA*	396	1977.5	0.132168	0.105116	0.15922
SP1380_ssRA*	397	1982.5	0.150552	0.121692	0.179412
SP1380_ssRA*	398	1987.5	0.150552	0.121692	0.179412
SP1380_ssRA*	399	1992.5	0.151148	0.12218	0.180115
SP1380_ssRA*	400	1997.5	0.159994	0.122445	0.197543
SP1380_ssRA*	401	2002.5	0.165151	0.129651	0.200651
SP1380_ssRA*	402	2007.5	0.194841	0.156452	0.23323
SP1380_ssRA*	403	2012.5	0.194841	0.156452	0.23323
SP1380_ssRA*	404	2017.5	0.194841	0.156452	0.23323
SP1380_ssRA*	405	2022.5	0.194841	0.156452	0.23323
SP1380_ssRA*	406	2027.5	0.210202	0.171536	0.248868
SP1380_ssRA*	407	2032.5	0.203057	0.162362	0.243752
SP1380_ssRA*	408	2037.5	0.203057	0.162362	0.243752
SP1380_ssRA*	409	2042.5	0.203057	0.162362	0.243752
SP1380_ssRA*	410	2047.5	0.203057	0.162362	0.243752
SP1380_ssRA*	411	2052.5	0.214263	0.174581	0.253945
SP1380_ssRA*	412	2057.5	0.208287	0.16607	0.250503
SP1380_ssRA*	413	2062.5	0.208287	0.16607	0.250503
SP1380_ssRA*	414	2067.5	0.208287	0.16607	0.250503
SP1380_ssRA*	415	2072.5	0.208287	0.16607	0.250503
SP1380_ssRA*	416	2077.5	0.208287	0.16607	0.250503
SP1380_ssRA*	417	2082.5	0.208287	0.16607	0.250503
SP1380_ssRA*	418	2087.5	0.208287	0.16607	0.250503
SP1380_ssRA*	419	2092.5	0.208287	0.16607	0.250503
SP1380_ssRA*	420	2097.5	0.208287	0.16607	0.250503
SP1380_ssRA*	421	2102.5	0.208287	0.16607	0.250503
SP1380_ssRA*	422	2107.5	0.226609	0.183587	0.26963
SP1380_ssRA*	423	2112.5	0.21821	0.17301	0.26341
SP1380_ssRA*	424	2117.5	0.21821	0.17301	0.26341
SP1380_ssRA*	425	2122.5	0.216124	0.175877	0.256371
SP1380_ssRA*	426	2127.5	0.203057	0.162362	0.243752
SP1380_ssRA*	427	2132.5	0.200588	0.16417	0.237006
SP1380_ssRA*	428	2137.5	0.186131	0.145433	0.226829
SP1380_WT*	1	2.5	0.582823	0.54535	0.620296
SP1380_WT*	2	7.5	0.541656	0.516471	0.566841
SP1380_WT*	3	12.5	0.466563	0.430097	0.50303
SP1380_WT*	4	17.5	0.453965	0.425008	0.482923
SP1380_WT*	5	22.5	0.437649	0.414379	0.460919
SP1380_WT*	6	27.5	0.428178	0.404507	0.45185
SP1380_WT*	7	32.5	0.428178	0.404507	0.45185
SP1380_WT*	8	37.5	0.403245	0.37038	0.43611
SP1380_WT*	9	42.5	0.333653	0.281506	0.3858
SP1380_WT*	10	47.5	0.235479	0.178	0.292959
SP1380_WT*	11	52.5	0.215875	0.153282	0.278468
SP1380_WT*	12	57.5	0.327693	0.29413	0.361257
SP1380_WT*	13	62.5	0.361983	0.354566	0.3694
SP1380_WT*	14	67.5	0.356787	0.349986	0.363587
SP1380_WT*	15	72.5	0.31339	0.302474	0.324305
SP1380_WT*	16	77.5	0.30701	0.297218	0.316802
SP1380_WT*	17	82.5	0.294721	0.28232	0.307123
SP1380_WT*	18	87.5	0.292553	0.277943	0.307164
SP1380_WT*	19	92.5	0.292553	0.277943	0.307164
SP1380_WT*	20	97.5	0.292553	0.277943	0.307164
SP1380_WT*	21	102.5	0.292553	0.277943	0.307164
SP1380_WT*	22	107.5	0.292553	0.277943	0.307164
SP1380_WT*	23	112.5	0.292553	0.277943	0.307164
SP1380_WT*	24	117.5	0.278519	0.259724	0.297313
SP1380_WT*	25	122.5	0.24232	0.210964	0.273675
SP1380_WT*	26	127.5	0.24232	0.210964	0.273675
SP1380_WT*	27	132.5	0.24232	0.210964	0.273675
SP1380_WT*	28	137.5	0.196146	0.155027	0.237266
SP1380_WT*	29	142.5	0.164809	0.114757	0.214861
SP1380_WT*	30	147.5	0.168193	0.112129	0.224257
SP1380_WT*	31	152.5	0.178774	0.131947	0.225602
SP1380_WT*	32	157.5	0.215624	0.17537	0.255878
SP1380_WT*	33	162.5	0.259472	0.22716	0.291784
SP1380_WT*	34	167.5	0.316139	0.309391	0.322888
SP1380_WT*	35	172.5	0.316139	0.309391	0.322888
SP1380_WT*	36	177.5	0.316139	0.309391	0.322888
SP1380_WT*	37	182.5	0.316139	0.309391	0.322888
SP1380_WT*	38	187.5	0.315892	0.309782	0.322001
SP1380_WT*	39	192.5	0.327857	0.32353	0.332183
SP1380_WT*	40	197.5	0.363594	0.355323	0.371865
SP1380_WT*	41	202.5	0.382868	0.374106	0.39163
SP1380_WT*	42	207.5	0.388351	0.377956	0.398747
SP1380_WT*	43	212.5	0.393083	0.38368	0.402486
SP1380_WT*	44	217.5	0.422939	0.407762	0.438115
SP1380_WT*	45	222.5	0.424629	0.405484	0.443774
SP1380_WT*	46	227.5	0.432483	0.417952	0.447013
SP1380_WT*	47	232.5	0.439011	0.42466	0.453362
SP1380_WT*	48	237.5	0.451136	0.438227	0.464046
SP1380_WT*	49	242.5	0.64136	0.590495	0.692225
SP1380_WT*	50	247.5	1.16957	1.07045	1.2687
SP1380_WT*	51	252.5	1.56171	1.50704	1.61638
SP1380_WT*	52	257.5	1.91807	1.81998	2.01616
SP1380_WT*	53	262.5	2.72561	2.68232	2.7689
SP1380_WT*	54	267.5	3.13061	3.10043	3.16079
SP1380_WT*	55	272.5	3.34261	3.32927	3.35595
SP1380_WT*	56	277.5	3.40537	3.39118	3.41956
SP1380_WT*	57	282.5	3.49167	3.47775	3.5056
SP1380_WT*	58	287.5	3.53107	3.51848	3.54365
SP1380_WT*	59	292.5	3.54889	3.53672	3.56106
SP1380_WT*	60	297.5	3.56384	3.5507	3.57699
SP1380_WT*	61	302.5	3.60247	3.59017	3.61478
SP1380_WT*	62	307.5	3.63931	3.62642	3.65221
SP1380_WT*	63	312.5	3.66263	3.65025	3.67502
SP1380_WT*	64	317.5	3.69779	3.68468	3.71089
SP1380_WT*	65	322.5	3.72834	3.71693	3.73974
SP1380_WT*	66	327.5	3.74099	3.73022	3.75176
SP1380_WT*	67	332.5	3.76269	3.75222	3.77317
SP1380_WT*	68	337.5	3.77619	3.76643	3.78596
SP1380_WT*	69	342.5	3.79404	3.78546	3.80262
SP1380_WT*	70	347.5	3.80237	3.79422	3.81052
SP1380_WT*	71	352.5	3.81891	3.81138	3.82644
SP1380_WT*	72	357.5	3.83335	3.82645	3.84025
SP1380_WT*	73	362.5	3.85563	3.84921	3.86204
SP1380_WT*	74	367.5	3.87938	3.87496	3.8838
SP1380_WT*	75	372.5	3.90805	3.9027	3.9134
SP1380_WT*	76	377.5	3.93435	3.9308	3.93791
SP1380_WT*	77	382.5	3.95086	3.94939	3.95232
SP1380_WT*	78	387.5	3.96016	3.95924	3.96107
SP1380_WT*	79	392.5	3.9661	3.96533	3.96687
SP1380_WT*	80	397.5	3.97592	3.97467	3.97717
SP1380_WT*	81	402.5	3.982	3.98081	3.98318
SP1380_WT*	82	407.5	3.99298	3.99038	3.99559
SP1380_WT*	83	412.5	4.01263	4.00974	4.01552
SP1380_WT*	84	417.5	4.03253	4.02855	4.03651
SP1380_WT*	85	422.5	4.04808	4.04347	4.05269
SP1380_WT*	86	427.5	4.05937	4.05443	4.06432
SP1380_WT*	87	432.5	4.05921	4.05404	4.06438
SP1380_WT*	88	437.5	4.05292	4.04726	4.05859
SP1380_WT*	89	442.5	4.06393	4.05804	4.06982
SP1380_WT*	90	447.5	4.07458	4.06849	4.08066
SP1380_WT*	91	452.5	4.07876	4.07246	4.08505
SP1380_WT*	92	457.5	4.08267	4.07636	4.08899
SP1380_WT*	93	462.5	4.0866	4.08025	4.09296
SP1380_WT*	94	467.5	4.08946	4.08313	4.09579
SP1380_WT*	95	472.5	4.09176	4.08537	4.09816
SP1380_WT*	96	477.5	4.09103	4.08447	4.09759
SP1380_WT*	97	482.5	4.08284	4.07605	4.08964
SP1380_WT*	98	487.5	4.06941	4.06213	4.0767
SP1380_WT*	99	492.5	4.0646	4.05712	4.07208
SP1380_WT*	100	497.5	4.06298	4.05541	4.07056
SP1380_WT*	101	502.5	4.06218	4.05457	4.0698
SP1380_WT*	102	507.5	4.0611	4.05343	4.06878
SP1380_WT*	103	512.5	4.05892	4.05127	4.06658
SP1380_WT*	104	517.5	4.05272	4.04508	4.06037
SP1380_WT*	105	522.5	4.04034	4.03312	4.04756
SP1380_WT*	106	527.5	4.00146	3.9946	4.00833
SP1380_WT*	107	532.5	3.92375	3.91145	3.93606
SP1380_WT*	108	537.5	3.8394	3.8304	3.8484
SP1380_WT*	109	542.5	3.77257	3.76404	3.78111
SP1380_WT*	110	547.5	3.70942	3.69766	3.72119
SP1380_WT*	111	552.5	3.62366	3.60868	3.63864
SP1380_WT*	112	557.5	3.48013	3.46399	3.49628
SP1380_WT*	113	562.5	3.43304	3.42174	3.44434
SP1380_WT*	114	567.5	3.36269	3.34223	3.38315
SP1380_WT*	115	572.5	3.12809	3.09048	3.16571
SP1380_WT*	116	577.5	2.91335	2.84235	2.98435
SP1380_WT*	117	582.5	2.73987	2.66657	2.81316
SP1380_WT*	118	587.5	2.01065	1.92707	2.09423
SP1380_WT*	119	592.5	1.71022	1.66162	1.75883
SP1380_WT*	120	597.5	1.35704	1.33452	1.37955
SP1380_WT*	121	602.5	1.28048	1.26309	1.29788
SP1380_WT*	122	607.5	1.18759	1.16729	1.20788
SP1380_WT*	123	612.5	1.10946	1.08527	1.13365
SP1380_WT*	124	617.5	1.07993	1.04674	1.11313
SP1380_WT*	125	622.5	1.05035	1.02366	1.07704
SP1380_WT*	126	627.5	1.11394	1.09649	1.13139
SP1380_WT*	127	632.5	1.14147	1.1223	1.16064
SP1380_WT*	128	637.5	1.21414	1.21186	1.21642
SP1380_WT*	129	642.5	1.22307	1.21971	1.22642
SP1380_WT*	130	647.5	1.2461	1.24128	1.25091
SP1380_WT*	131	652.5	1.25005	1.24534	1.25476
SP1380_WT*	132	657.5	1.2516	1.24706	1.25613
SP1380_WT*	133	662.5	1.25255	1.24774	1.25737
SP1380_WT*	134	667.5	1.25895	1.25289	1.26501
SP1380_WT*	135	672.5	1.26816	1.26527	1.27105
SP1380_WT*	136	677.5	1.28366	1.28183	1.2855
SP1380_WT*	137	682.5	1.29	1.28754	1.29245
SP1380_WT*	138	687.5	1.3015	1.29641	1.3066
SP1380_WT*	139	692.5	1.30205	1.29568	1.30841
SP1380_WT*	140	697.5	1.28637	1.27713	1.29562
SP1380_WT*	141	702.5	1.30033	1.29092	1.30975
SP1380_WT*	142	707.5	1.3177	1.30954	1.32586
SP1380_WT*	143	712.5	1.33382	1.32252	1.34512
SP1380_WT*	144	717.5	1.34001	1.32907	1.35095
SP1380_WT*	145	722.5	1.34016	1.33068	1.34964
SP1380_WT*	146	727.5	1.34662	1.33883	1.35441
SP1380_WT*	147	732.5	1.35836	1.35084	1.36588
SP1380_WT*	148	737.5	1.36383	1.35795	1.36972
SP1380_WT*	149	742.5	1.39892	1.39393	1.40391
SP1380_WT*	150	747.5	1.40486	1.39951	1.41022
SP1380_WT*	151	752.5	1.40717	1.39857	1.41576
SP1380_WT*	152	757.5	1.4074	1.39794	1.41686
SP1380_WT*	153	762.5	1.42	1.40673	1.43327
SP1380_WT*	154	767.5	1.40387	1.38562	1.42212
SP1380_WT*	155	772.5	1.40806	1.38611	1.43002
SP1380_WT*	156	777.5	1.41858	1.40236	1.4348
SP1380_WT*	157	782.5	1.43558	1.42626	1.4449
SP1380_WT*	158	787.5	1.37318	1.36513	1.38124
SP1380_WT*	159	792.5	1.35048	1.34685	1.35411
SP1380_WT*	160	797.5	1.36333	1.35663	1.37003
SP1380_WT*	161	802.5	1.38354	1.37526	1.39183
SP1380_WT*	162	807.5	1.4099	1.40024	1.41957
SP1380_WT*	163	812.5	1.44645	1.44225	1.45066
SP1380_WT*	164	817.5	1.45934	1.45316	1.46551
SP1380_WT*	165	822.5	1.4636	1.45629	1.47091
SP1380_WT*	166	827.5	1.47169	1.46348	1.4799
SP1380_WT*	167	832.5	1.48162	1.47085	1.49239
SP1380_WT*	168	837.5	1.5083	1.49604	1.52055
SP1380_WT*	169	842.5	1.52092	1.50888	1.53295
SP1380_WT*	170	847.5	1.55142	1.54313	1.5597
SP1380_WT*	171	852.5	1.56115	1.55107	1.57124
SP1380_WT*	172	857.5	1.5666	1.55839	1.57481
SP1380_WT*	173	862.5	1.56953	1.56168	1.57738
SP1380_WT*	174	867.5	1.56264	1.55648	1.5688
SP1380_WT*	175	872.5	1.5664	1.56118	1.57162
SP1380_WT*	176	877.5	1.55207	1.54599	1.55815
SP1380_WT*	177	882.5	1.54987	1.54324	1.55651
SP1380_WT*	178	887.5	1.52485	1.51426	1.53544
SP1380_WT*	179	892.5	1.50627	1.48906	1.52348
SP1380_WT*	180	897.5	1.47608	1.45886	1.4933
SP1380_WT*	181	902.5	1.47077	1.45175	1.4898
SP1380_WT*	182	907.5	1.46197	1.44572	1.47822
SP1380_WT*	183	912.5	1.44547	1.4306	1.46034
SP1380_WT*	184	917.5	1.43856	1.42544	1.45169
SP1380_WT*	185	922.5	1.3959	1.38507	1.40674
SP1380_WT*	186	927.5	1.37838	1.36828	1.38847
SP1380_WT*	187	932.5	1.34035	1.32704	1.35365
SP1380_WT*	188	937.5	1.28202	1.26442	1.29962
SP1380_WT*	189	942.5	1.14535	1.10611	1.18459
SP1380_WT*	190	947.5	0.926935	0.890979	0.962892
SP1380_WT*	191	952.5	0.686502	0.590113	0.782891
SP1380_WT*	192	957.5	0.66234	0.565108	0.759573
SP1380_WT*	193	962.5	0.665427	0.578705	0.75215
SP1380_WT*	194	967.5	0.628511	0.541028	0.715993
SP1380_WT*	195	972.5	0.6152	0.526767	0.703633
SP1380_WT*	196	977.5	0.61423	0.514341	0.714119
SP1380_WT*	197	982.5	0.594733	0.502479	0.686987
SP1380_WT*	198	987.5	0.635531	0.542742	0.72832
SP1380_WT*	199	992.5	0.620805	0.536075	0.705535
SP1380_WT*	200	997.5	0.654928	0.568605	0.741251
SP1380_WT*	201	1002.5	0.654928	0.568605	0.741251
SP1380_WT*	202	1007.5	0.654928	0.568605	0.741251
SP1380_WT*	203	1012.5	0.654928	0.568605	0.741251
SP1380_WT*	204	1017.5	0.696242	0.626459	0.766026
SP1380_WT*	205	1022.5	0.709528	0.633034	0.786022
SP1380_WT*	206	1027.5	0.729647	0.657592	0.801702
SP1380_WT*	207	1032.5	0.707485	0.631672	0.783298
SP1380_WT*	208	1037.5	0.739052	0.664254	0.813849
SP1380_WT*	209	1042.5	0.694869	0.618635	0.771103
SP1380_WT*	210	1047.5	0.670899	0.587581	0.754218
SP1380_WT*	211	1052.5	0.703231	0.637318	0.769144
SP1380_WT*	212	1057.5	0.751399	0.682237	0.82056
SP1380_WT*	213	1062.5	0.773912	0.707499	0.840325
SP1380_WT*	214	1067.5	0.78295	0.713927	0.851973
SP1380_WT*	215	1072.5	0.765499	0.691638	0.839361
SP1380_WT*	216	1077.5	0.782627	0.713704	0.851549
SP1380_WT*	217	1082.5	0.77445	0.707893	0.841007
SP1380_WT*	218	1087.5	0.754293	0.684167	0.824419
SP1380_WT*	219	1092.5	0.772894	0.706793	0.838996
SP1380_WT*	220	1097.5	0.784731	0.736233	0.833229
SP1380_WT*	221	1102.5	0.820248	0.774096	0.866399
SP1380_WT*	222	1107.5	0.829345	0.779212	0.879477
SP1380_WT*	223	1112.5	0.829345	0.779212	0.879477
SP1380_WT*	224	1117.5	0.841994	0.794917	0.889072
SP1380_WT*	225	1122.5	0.857157	0.818381	0.895933
SP1380_WT*	226	1127.5	0.99278	0.985939	0.999622
SP1380_WT*	227	1132.5	1.07378	1.05513	1.09243
SP1380_WT*	228	1137.5	1.03776	1.00365	1.07187
SP1380_WT*	229	1142.5	1.04118	1.00499	1.07737
SP1380_WT*	230	1147.5	1.07559	1.03984	1.11134
SP1380_WT*	231	1152.5	1.11614	1.08539	1.14689
SP1380_WT*	232	1157.5	1.19006	1.15808	1.22204
SP1380_WT*	233	1162.5	1.31873	1.31162	1.32584
SP1380_WT*	234	1167.5	1.32943	1.32016	1.33869
SP1380_WT*	235	1172.5	1.34674	1.33846	1.35501
SP1380_WT*	236	1177.5	1.36551	1.35606	1.37495
SP1380_WT*	237	1182.5	1.39564	1.38303	1.40825
SP1380_WT*	238	1187.5	1.40817	1.39403	1.4223
SP1380_WT*	239	1192.5	1.40817	1.39403	1.4223
SP1380_WT*	240	1197.5	1.41172	1.39845	1.42499
SP1380_WT*	241	1202.5	1.40652	1.39294	1.42011
SP1380_WT*	242	1207.5	1.39948	1.38543	1.41352
SP1380_WT*	243	1212.5	1.3886	1.37237	1.40483
SP1380_WT*	244	1217.5	1.38231	1.37049	1.39413
SP1380_WT*	245	1222.5	1.38275	1.3706	1.39489
SP1380_WT*	246	1227.5	1.37392	1.36647	1.38138
SP1380_WT*	247	1232.5	1.38374	1.37789	1.38959
SP1380_WT*	248	1237.5	1.38459	1.37912	1.39007
SP1380_WT*	249	1242.5	1.38578	1.38095	1.39061
SP1380_WT*	250	1247.5	1.38723	1.38293	1.39153
SP1380_WT*	251	1252.5	1.35576	1.35152	1.36
SP1380_WT*	252	1257.5	1.28064	1.26402	1.29725
SP1380_WT*	253	1262.5	1.18076	1.15306	1.20846
SP1380_WT*	254	1267.5	1.11216	1.06818	1.15614
SP1380_WT*	255	1272.5	1.11262	1.07194	1.15329
SP1380_WT*	256	1277.5	1.08058	1.04819	1.11297
SP1380_WT*	257	1282.5	1.07992	1.04974	1.11009
SP1380_WT*	258	1287.5	1.11541	1.08729	1.14353
SP1380_WT*	259	1292.5	1.11916	1.08673	1.1516
SP1380_WT*	260	1297.5	1.1284	1.09764	1.15915
SP1380_WT*	261	1302.5	1.122	1.09344	1.15056
SP1380_WT*	262	1307.5	1.13969	1.11186	1.16752
SP1380_WT*	263	1312.5	1.12598	1.09958	1.15237
SP1380_WT*	264	1317.5	1.14216	1.12154	1.16277
SP1380_WT*	265	1322.5	1.12472	1.10516	1.14427
SP1380_WT*	266	1327.5	1.15836	1.14373	1.173
SP1380_WT*	267	1332.5	1.17335	1.16126	1.18545
SP1380_WT*	268	1337.5	1.18234	1.17347	1.19121
SP1380_WT*	269	1342.5	1.22223	1.21403	1.23043
SP1380_WT*	270	1347.5	1.24591	1.23992	1.25191
SP1380_WT*	271	1352.5	1.25326	1.24613	1.26038
SP1380_WT*	272	1357.5	1.29906	1.28394	1.31418
SP1380_WT*	273	1362.5	1.31479	1.30086	1.32872
SP1380_WT*	274	1367.5	1.32776	1.31213	1.34339
SP1380_WT*	275	1372.5	1.32769	1.31221	1.34317
SP1380_WT*	276	1377.5	1.31666	1.30028	1.33303
SP1380_WT*	277	1382.5	1.32386	1.30737	1.34034
SP1380_WT*	278	1387.5	1.3115	1.29774	1.32526
SP1380_WT*	279	1392.5	1.28886	1.2711	1.30662
SP1380_WT*	280	1397.5	1.30194	1.28363	1.32025
SP1380_WT*	281	1402.5	1.31254	1.30354	1.32154
SP1380_WT*	282	1407.5	1.31881	1.30807	1.32955
SP1380_WT*	283	1412.5	1.32619	1.31515	1.33724
SP1380_WT*	284	1417.5	1.37173	1.36554	1.37792
SP1380_WT*	285	1422.5	1.39722	1.39671	1.39772
SP1380_WT*	286	1427.5	1.39729	1.39683	1.39775
SP1380_WT*	287	1432.5	1.40388	1.401	1.40675
SP1380_WT*	288	1437.5	1.40665	1.40291	1.41038
SP1380_WT*	289	1442.5	1.41385	1.41065	1.41704
SP1380_WT*	290	1447.5	1.46429	1.46031	1.46827
SP1380_WT*	291	1452.5	1.42795	1.42257	1.43332
SP1380_WT*	292	1457.5	1.42912	1.42362	1.43462
SP1380_WT*	293	1462.5	1.42159	1.41587	1.42731
SP1380_WT*	294	1467.5	1.41659	1.4097	1.42348
SP1380_WT*	295	1472.5	1.41077	1.40294	1.41861
SP1380_WT*	296	1477.5	1.40816	1.39971	1.4166
SP1380_WT*	297	1482.5	1.40696	1.39664	1.41728
SP1380_WT*	298	1487.5	1.40957	1.39909	1.42006
SP1380_WT*	299	1492.5	1.39772	1.38614	1.4093
SP1380_WT*	300	1497.5	1.414	1.40392	1.42407
SP1380_WT*	301	1502.5	1.41475	1.40533	1.42417
SP1380_WT*	302	1507.5	1.42142	1.41311	1.42973
SP1380_WT*	303	1512.5	1.42713	1.41796	1.43629
SP1380_WT*	304	1517.5	1.45651	1.44339	1.46964
SP1380_WT*	305	1522.5	1.47444	1.46273	1.48615
SP1380_WT*	306	1527.5	1.47293	1.46548	1.48039
SP1380_WT*	307	1532.5	1.47244	1.46729	1.47759
SP1380_WT*	308	1537.5	1.46277	1.45537	1.47016
SP1380_WT*	309	1542.5	1.44017	1.43021	1.45013
SP1380_WT*	310	1547.5	1.36669	1.34809	1.38529
SP1380_WT*	311	1552.5	1.31317	1.31075	1.3156
SP1380_WT*	312	1557.5	1.32005	1.31276	1.32735
SP1380_WT*	313	1562.5	1.34588	1.33837	1.35339
SP1380_WT*	314	1567.5	1.38383	1.37829	1.38936
SP1380_WT*	315	1572.5	1.40789	1.40639	1.4094
SP1380_WT*	316	1577.5	1.42316	1.41615	1.43018
SP1380_WT*	317	1582.5	1.43994	1.43151	1.44837
SP1380_WT*	318	1587.5	1.46074	1.45425	1.46723
SP1380_WT*	319	1592.5	1.47096	1.46379	1.47814
SP1380_WT*	320	1597.5	1.46842	1.46139	1.47545
SP1380_WT*	321	1602.5	1.47348	1.46791	1.47904
SP1380_WT*	322	1607.5	1.50034	1.49511	1.50556
SP1380_WT*	323	1612.5	1.51664	1.51524	1.51804
SP1380_WT*	324	1617.5	1.52713	1.52461	1.52965
SP1380_WT*	325	1622.5	1.54434	1.54099	1.54769
SP1380_WT*	326	1627.5	1.55182	1.54815	1.55548
SP1380_WT*	327	1632.5	1.56281	1.55852	1.56709
SP1380_WT*	328	1637.5	1.57217	1.56545	1.57888
SP1380_WT*	329	1642.5	1.5789	1.5729	1.58491
SP1380_WT*	330	1647.5	1.57668	1.56969	1.58368
SP1380_WT*	331	1652.5	1.56527	1.56067	1.56986
SP1380_WT*	332	1657.5	1.54501	1.54226	1.54776
SP1380_WT*	333	1662.5	1.54545	1.53878	1.55213
SP1380_WT*	334	1667.5	1.54674	1.54105	1.55243
SP1380_WT*	335	1672.5	1.47707	1.46178	1.49236
SP1380_WT*	336	1677.5	1.45604	1.4486	1.46348
SP1380_WT*	337	1682.5	1.46063	1.455	1.46626
SP1380_WT*	338	1687.5	1.45724	1.45099	1.46349
SP1380_WT*	339	1692.5	1.45588	1.45007	1.4617
SP1380_WT*	340	1697.5	1.46114	1.45682	1.46546
SP1380_WT*	341	1702.5	1.45648	1.45199	1.46096
SP1380_WT*	342	1707.5	1.42189	1.41586	1.42792
SP1380_WT*	343	1712.5	1.42595	1.42355	1.42835
SP1380_WT*	344	1717.5	1.43499	1.43055	1.43944
SP1380_WT*	345	1722.5	1.42574	1.42262	1.42886
SP1380_WT*	346	1727.5	1.39655	1.39075	1.40236
SP1380_WT*	347	1732.5	1.35462	1.34605	1.36319
SP1380_WT*	348	1737.5	1.31367	1.30025	1.32709
SP1380_WT*	349	1742.5	1.31724	1.30042	1.33406
SP1380_WT*	350	1747.5	1.3201	1.30382	1.33638
SP1380_WT*	351	1752.5	1.29481	1.27113	1.3185
SP1380_WT*	352	1757.5	1.23874	1.21521	1.26226
SP1380_WT*	353	1762.5	1.22608	1.20756	1.2446
SP1380_WT*	354	1767.5	1.26386	1.25672	1.271
SP1380_WT*	355	1772.5	1.27876	1.27698	1.28055
SP1380_WT*	356	1777.5	1.28809	1.28327	1.29291
SP1380_WT*	357	1782.5	1.29998	1.29535	1.30461
SP1380_WT*	358	1787.5	1.32072	1.31556	1.32588
SP1380_WT*	359	1792.5	1.35417	1.34297	1.36538
SP1380_WT*	360	1797.5	1.36606	1.35148	1.38063
SP1380_WT*	361	1802.5	1.37598	1.3616	1.39036
SP1380_WT*	362	1807.5	1.3669	1.34835	1.38545
SP1380_WT*	363	1812.5	1.3307	1.30536	1.35604
SP1380_WT*	364	1817.5	1.3336	1.30484	1.36236
SP1380_WT*	365	1822.5	1.36027	1.33149	1.38905
SP1380_WT*	366	1827.5	1.40652	1.38444	1.4286
SP1380_WT*	367	1832.5	1.42352	1.39778	1.44926
SP1380_WT*	368	1837.5	1.41694	1.39274	1.44113
SP1380_WT*	369	1842.5	1.432	1.41052	1.45347
SP1380_WT*	370	1847.5	1.40842	1.38736	1.42947
SP1380_WT*	371	1852.5	1.41212	1.39331	1.43093
SP1380_WT*	372	1857.5	1.41223	1.39183	1.43264
SP1380_WT*	373	1862.5	1.42802	1.41293	1.4431
SP1380_WT*	374	1867.5	1.40945	1.39245	1.42644
SP1380_WT*	375	1872.5	1.41509	1.3948	1.43539
SP1380_WT*	376	1877.5	1.40906	1.39138	1.42674
SP1380_WT*	377	1882.5	1.40817	1.39077	1.42557
SP1380_WT*	378	1887.5	1.39846	1.38125	1.41568
SP1380_WT*	379	1892.5	1.37779	1.35851	1.39707
SP1380_WT*	380	1897.5	1.3738	1.35032	1.39728
SP1380_WT*	381	1902.5	1.35353	1.32311	1.38395
SP1380_WT*	382	1907.5	1.36	1.33176	1.38823
SP1380_WT*	383	1912.5	1.3485	1.31975	1.37724
SP1380_WT*	384	1917.5	1.34048	1.31327	1.36769
SP1380_WT*	385	1922.5	1.3548	1.32779	1.38182
SP1380_WT*	386	1927.5	1.31535	1.28969	1.34101
SP1380_WT*	387	1932.5	1.23972	1.22308	1.25635
SP1380_WT*	388	1937.5	1.12486	1.09411	1.1556
SP1380_WT*	389	1942.5	0.895324	0.8455	0.945149
SP1380_WT*	390	1947.5	0.411623	0.394415	0.428832
SP1380_WT*	391	1952.5	0.388738	0.375967	0.40151
SP1380_WT*	392	1957.5	0.237298	0.188504	0.286093
SP1380_WT*	393	1962.5	0.0896133	0.0633764	0.11585
SP1380_WT*	394	1967.5	0.061189	0.0407927	0.0815854
SP1380_WT*	395	1972.5	0.061189	0.0407927	0.0815854
SP1380_WT*	396	1977.5	0.0643303	0.0476508	0.0810098
SP1380_WT*	397	1982.5	0.0977746	0.0872752	0.108274
SP1380_WT*	398	1987.5	0.0601208	0.0400805	0.080161
SP1380_WT*	399	1992.5	0.0601208	0.0400805	0.080161
SP1380_WT*	400	1997.5	0.0601208	0.0400805	0.080161
SP1380_WT*	401	2002.5	0.0601208	0.0400805	0.080161
SP1380_WT*	402	2007.5	0.0601208	0.0400805	0.080161
SP1380_WT*	403	2012.5	0.0601208	0.0400805	0.080161
SP1380_WT*	404	2017.5	0.0601208	0.0400805	0.080161
SP1380_WT*	405	2022.5	0.0601208	0.0400805	0.080161
SP1380_WT*	406	2027.5	0.0601208	0.0400805	0.080161
SP1380_WT*	407	2032.5	0.0601208	0.0400805	0.080161
SP1380_WT*	408	2037.5	0.0601208	0.0400805	0.080161
SP1380_WT*	409	2042.5	0.0601208	0.0400805	0.080161
SP1380_WT*	410	2047.5	0.0601208	0.0400805	0.080161
SP1380_WT*	411	2052.5	0.0601208	0.0400805	0.080161
SP1380_WT*	412	2057.5	0.0601208	0.0400805	0.080161
SP1380_WT*	413	2062.5	0.0601208	0.0400805	0.080161
SP1380_WT*	414	2067.5	0.0601208	0.0400805	0.080161
SP1380_WT*	415	2072.5	0.0601208	0.0400805	0.080161
SP1380_WT*	416	2077.5	0.0601208	0.0400805	0.080161
SP1380_WT*	417	2082.5	0.0601208	0.0400805	0.080161
SP1380_WT*	418	2087.5	0.0601208	0.0400805	0.080161
SP1380_WT*	419	2092.5	0.0601208	0.0400805	0.080161
SP1380_WT*	420	2097.5	0.0601208	0.0400805	0.080161
SP1380_WT*	421	2102.5	0.0601208	0.0400805	0.080161
SP1380_WT*	422	2107.5	0.0601208	0.0400805	0.080161
SP1380_WT*	423	2112.5	0.0601208	0.0400805	0.080161
SP1380_WT*	424	2117.5	0.0601208	0.0400805	0.080161
SP1380_WT*	425	2122.5	0.0601208	0.0400805	0.080161
SP1380_WT*	426	2127.5	0.0601208	0.0400805	0.080161
SP1380_WT*	427	2132.5	0.0601208	0.0400805	0.080161
SP1380_WT*	428	2137.5	0.0601208	0.0373972	0.0828443

[truncated: 6 more sheets: Fig.3b, Fig.3d, Fig.3e, Supp.Fig.3a, supp.Fig.3b, supp.Fig.4b]
